# Supplementary material for: Familial Reclassification Within Order Lysobacterales and Proposal of Four Novel Species
Source: Microorganisms. 2025 May 26;13(6):1212. doi: 10.3390/microorganisms13061212 (PMC12195097; doi:10.3390/microorganisms13061212)
Supplement: Supplementary file 1 [file microorganisms-13-01212-s001.zip]

Archive with 2 entries (2 files):
- Supplementary file S1.pdf
- Table S1.xlsx
