# Supplementary material for: Familial Reclassification Within Order Lysobacterales and Proposal of Four Novel Species
Source: Microorganisms. 2025 May 26;13(6):1212. doi: 10.3390/microorganisms13061212 (PMC12195097; doi:10.3390/microorganisms13061212)
Supplement: Supplementary file 1 [file microorganisms-13-01212-s001.zip › Table S1.xlsx]

## Sheet: Overview
SHEET	DESCRIPTION
Overview	This sheet
Genome list	Information of all the strains used, including classification, genomic information
AAI	The pairwise AAI values between the strains in order Lysobacterales
ANIb	The pairwise ANIb values between the strains in order Lysobacterales
cpAAI	The pairwise cpAAI values between the strains in order Lysobacterales
Phenotypic comparisons	the phenotypic comparisons between Pseudofulvimonas gallinarii, Ahniella affigens and the type strain of family Rhodanobacteraceae and Lysobacteraceae

## Sheet: Genome list
Organisms	Family	Order	Class	Phylum	Domain	Type Strain	16S Sequence Source	Genome ID (SRA)	Genome size	GC content	Completeness	Contamination	Isolated Resource	Taxonomic Status
Ahniella affigens	Rhodanobacteraceae	Lysobacterales	Gammaproteobacteria	Proteobacteria	Bacteria	D13	Genome	GCA_003015185.1	6120935	60.45	98.76	1.7	soil	correct name
Aquimonas voraii	Rhodanobacteraceae	Lysobacterales	Gammaproteobacteria	Proteobacteria	Bacteria	DSM 16957	Genome	GCA_900101825.1	4428167	68.46	99.66	0.93	warm spring	correct name
Arenimonas caeni	Lysobacteraceae	Lysobacterales	Gammaproteobacteria	Proteobacteria	Bacteria	z29	Genome	GCA_003024235.1	2954299	70.19	99.2	0.74	sediment	correct name
Arenimonas composti	Lysobacteraceae	Lysobacterales	Gammaproteobacteria	Proteobacteria	Bacteria	DSM 18010	Genome	GCA_000426365.1	3159341	70.76	99.83	0	compost	correct name
Arenimonas donghaensis	Lysobacteraceae	Lysobacterales	Gammaproteobacteria	Proteobacteria	Bacteria	HO3-R19	NR043790	GCA_000743535.1	2977056	68.74	99.37	0.72	sandbeach	correct name
Arenimonas fontis	Lysobacteraceae	Lysobacterales	Gammaproteobacteria	Proteobacteria	Bacteria	3729k	Genome	GCA_008386465.1	2627730	69.77	99.32	0.52	hot spring	correct name
Arenimonas malthae	Lysobacteraceae	Lysobacterales	Gammaproteobacteria	Proteobacteria	Bacteria	CC-JY-1	DQ239766	GCA_000747075.1	3114078	70.24	98.85	1.1	soil	correct name
Arenimonas maotaiensis	Lysobacteraceae	Lysobacterales	Gammaproteobacteria	Proteobacteria	Bacteria	CGMCC 1.12726	Genome	GCA_014638745.1	2160901	66	97.64	0.78	water	correct name
Arenimonas metalli	Lysobacteraceae	Lysobacterales	Gammaproteobacteria	Proteobacteria	Bacteria	CF5-1	NR118028	GCA_000747155.1	3056622	69.93	99.23	1.9	iron mine	correct name
Arenimonas oryziterrae	Lysobacteraceae	Lysobacterales	Gammaproteobacteria	Proteobacteria	Bacteria	DSM 21050	Genome	GCA_000420545.1	3091755	65.65	99.66	0.43	soil	correct name
Arenimonas soli	Lysobacteraceae	Lysobacterales	Gammaproteobacteria	Proteobacteria	Bacteria	CGMCC 1.15905	Genome	GCA_014643775.1	3000820	68.94	99.37	0.86	soil	correct name
Arenimonas terrae	Lysobacteraceae	Lysobacterales	Gammaproteobacteria	Proteobacteria	Bacteria	R29	Genome	GCA_006265115.1	3314558	69.75	99.54	0.34	soil	correct name
BDR2-5	Lysobacteraceae	Lysobacterales	Gammaproteobacteria	Proteobacteria	Bacteria	CFCC 16400	Genome	GCA_021191695.1	4119078	69.7	100	0.91	plant	correct name
Chiayiivirga flava	Rhodanobacteraceae	Lysobacterales	Gammaproteobacteria	Proteobacteria	Bacteria	DSM 24163	Genome	GCA_014202825.1	4067001	68.95	99.66	1.03	soil	correct name
Coralloluteibacterium stylophorae	Lysobacteraceae	Lysobacterales	Gammaproteobacteria	Proteobacteria	Bacteria	LMG 29479	Genome	GCA_018122625.2	4002885	71.85	99.93	1.53	seawater	correct name
Dokdonella fugitiva	Rhodanobacteraceae	Lysobacterales	Gammaproteobacteria	Proteobacteria	Bacteria	A3	Genome	GCA_004342425.1	4280142	69.44	99.66	0.97	soil	correct name
Dokdonella immobilis	Rhodanobacteraceae	Lysobacterales	Gammaproteobacteria	Proteobacteria	Bacteria	CGMCC 1.7659	NR108377	GCA_900115085.1	4635835	64.99	99.2	1.05	wastewater	correct name
Dokdonella koreensis	Rhodanobacteraceae	Lysobacterales	Gammaproteobacteria	Proteobacteria	Bacteria	DS-123	Genome	GCA_001632775.1	4446619	70.35	99.2	0.56	soil	correct name
Dyella acidiphila	Rhodanobacteraceae	Lysobacterales	Gammaproteobacteria	Proteobacteria	Bacteria	7MK23	Genome	GCA_014863405.1	5067993	63.37	99.28	1.52	soil	correct name
Dyella amyloliquefaciens	Rhodanobacteraceae	Lysobacterales	Gammaproteobacteria	Proteobacteria	Bacteria	DHC06	Genome	GCA_004296575.1	4834900	64.56	99.66	1.6	soil	correct name
Dyella caseinilytica	Rhodanobacteraceae	Lysobacterales	Gammaproteobacteria	Proteobacteria	Bacteria	DHOB09	Genome	GCA_016865235.1	4812204	59.57	99.26	1.74	soil	correct name
Dyella choica	Rhodanobacteraceae	Lysobacterales	Gammaproteobacteria	Proteobacteria	Bacteria	4M-K27	Genome	GCA_003977665.1	5488740	61.7	99.05	0.53	soil	correct name
Dyella dinghuensis	Rhodanobacteraceae	Lysobacterales	Gammaproteobacteria	Proteobacteria	Bacteria	DHOA06	Genome	GCA_003977615.1	4218720	59.09	98.99	0.95	soil	correct name
Dyella flava	Rhodanobacteraceae	Lysobacterales	Gammaproteobacteria	Proteobacteria	Bacteria	DHOC52	Genome	GCA_016904955.1	4748678	60.69	99.33	1.33	soil	correct name
Dyella kyungheensis	Rhodanobacteraceae	Lysobacterales	Gammaproteobacteria	Proteobacteria	Bacteria	THG-B117	Genome	GCA_016905005.1	4844718	64.45	100	2.56	soil	correct name
Dyella mobilis	Rhodanobacteraceae	Lysobacterales	Gammaproteobacteria	Proteobacteria	Bacteria	DHON07	Genome	GCA_016904945.1	5183844	61.82	98.96	1.84	soil	correct name
Dyella monticola	Rhodanobacteraceae	Lysobacterales	Gammaproteobacteria	Proteobacteria	Bacteria	4G-K06	Genome	GCA_003363155.1	4940170	60.43	98.5	1.78	soil	correct name
Dyella nitratireducens	Rhodanobacteraceae	Lysobacterales	Gammaproteobacteria	Proteobacteria	Bacteria	CGMCC 1.15439	Genome	GCA_014642835.1	5681128	59.82	98.25	1.42	soil	correct name
Dyella psychrodurans	Rhodanobacteraceae	Lysobacterales	Gammaproteobacteria	Proteobacteria	Bacteria	4MSK11	Genome	GCA_003363265.1	4538842	61.28	98.99	1.98	soil	correct name
Dyella solisilvae	Rhodanobacteraceae	Lysobacterales	Gammaproteobacteria	Proteobacteria	Bacteria	DHG54	Genome	GCA_003351225.1	4601888	65.36	99.47	0.99	soil	correct name
Dyella tabacisoli	Rhodanobacteraceae	Lysobacterales	Gammaproteobacteria	Proteobacteria	Bacteria	L4-6	Genome	GCA_003350925.1	5071276	60.47	99.78	1.16	soil	correct name
Dyella telluris	Rhodanobacteraceae	Lysobacterales	Gammaproteobacteria	Proteobacteria	Bacteria	G9	Genome	GCA_014297575.1	4991029	64.67	100	2.03	soil	correct name
Dyella terrae	Rhodanobacteraceae	Lysobacterales	Gammaproteobacteria	Proteobacteria	Bacteria	KACC 12748	Genome	GCA_004322705.1	4224523	63.81	100	1.88	soil	correct name
Dyella thiooxydans	Rhodanobacteraceae	Lysobacterales	Gammaproteobacteria	Proteobacteria	Bacteria	ATSB10	Genome	GCA_001641285.1	4227172	67.98	100	1.44	soil	correct name
Frateuria aurantia	Rhodanobacteraceae	Lysobacterales	Gammaproteobacteria	Proteobacteria	Bacteria	DSM 6220	Genome	GCA_000242255.3	3603458	63.4	98.68	0.79	plant	correct name
Frateuria defendens	Rhodanobacteraceae	Lysobacterales	Gammaproteobacteria	Proteobacteria	Bacteria	DHo	Genome	GCA_001182895.1	4191200	69.77	98.71	1.46	insect	correct name
Frateuria flava	Rhodanobacteraceae	Lysobacterales	Gammaproteobacteria	Proteobacteria	Bacteria	CGMCC 1.13655	Genome	GCA_017837635.1	3682848	68.03	99.31	1.45	soil	correct name
Frateuria terrea	Rhodanobacteraceae	Lysobacterales	Gammaproteobacteria	Proteobacteria	Bacteria	CGMCC 1.7053	Genome	GCA_900115705.1	3838145	67.92	99.66	0.24	soil	correct name
Fulvimonas soli	Rhodanobacteraceae	Lysobacterales	Gammaproteobacteria	Proteobacteria	Bacteria	DSM 14263	Genome	GCA_003148905.1	3768430	71.7	99.66	1.26	soil	correct name
Luteibacter anthropi	Rhodanobacteraceae	Lysobacterales	Gammaproteobacteria	Proteobacteria	Bacteria	CCUG 25036	Genome	GCA_011759365.1	5069287	64.18	99.89	1.43	human	correct name
Luteibacter jiangsuensis	Rhodanobacteraceae	Lysobacterales	Gammaproteobacteria	Proteobacteria	Bacteria	CGMCC 1.10133	NR132709	GCA_011742555.1	4334851	65.95	99.66	0.52	soil	not validly
Luteibacter pinisoli	Rhodanobacteraceae	Lysobacterales	Gammaproteobacteria	Proteobacteria	Bacteria	MAH-14	Genome	GCA_006385595.1	4610696	66.14	99.66	1.12	soil	not validly
Luteibacter rhizovicinus	Rhodanobacteraceae	Lysobacterales	Gammaproteobacteria	Proteobacteria	Bacteria	LJ96	Genome	GCA_001887595.1	4765486	64.72	99.66	1.08	soil	correct name
Luteibacter yeojuensis	Rhodanobacteraceae	Lysobacterales	Gammaproteobacteria	Proteobacteria	Bacteria	DSM 17673	Genome	GCA_011742875.1	4221433	66.53	99.66	0.56	soil	correct name
Luteimonas abyssi	Lysobacteraceae	Lysobacterales	Gammaproteobacteria	Proteobacteria	Bacteria	XH031	Genome	GCA_001482195.1	3988191	69.26	99.59	1.76	sediment	correct name
Luteimonas aestuarii	Lysobacteraceae	Lysobacterales	Gammaproteobacteria	Proteobacteria	Bacteria	B9	Genome	GCA_004357985.1	3727962	67.64	99.54	1.32	sediment	correct name
Luteimonas aquatica	Lysobacteraceae	Lysobacterales	Gammaproteobacteria	Proteobacteria	Bacteria	RIB1-20	Genome	GCA_022662575.1	3825884	69.78	100	0.41	water	correct name
Luteimonas arsenica	Lysobacteraceae	Lysobacterales	Gammaproteobacteria	Proteobacteria	Bacteria	26-35	Genome	GCA_004352825.1	2965592	70.21	99.48	0.34	soil	correct name
Luteimonas cellulosilyticus	Lysobacteraceae	Lysobacterales	Gammaproteobacteria	Proteobacteria	Bacteria	MIC 1.5	Absence	GCA_009828935.1	3638362	69.59	95.67	0.69	soil	not validly
Luteimonas chenhongjianii	Lysobacteraceae	Lysobacterales	Gammaproteobacteria	Proteobacteria	Bacteria	100111	Genome	GCA_002327105.1	3351776	68.3	99.97	1.1	gut	correct name
Luteimonas cucumeris	Lysobacteraceae	Lysobacterales	Gammaproteobacteria	Proteobacteria	Bacteria	CGMCC 1.10821	Genome	GCA_007830035.1	3552091	66.09	100	0.34	plant	correct name
Luteimonas deserti	Lysobacteraceae	Lysobacterales	Gammaproteobacteria	Proteobacteria	Bacteria	SJ-16	Genome	GCA_013425765.1	3726879	69.27	100	0.69	desert soil	correct name
Luteimonas gilva	Lysobacteraceae	Lysobacterales	Gammaproteobacteria	Proteobacteria	Bacteria	H23	Genome	GCA_005239095.1	3632536	65.88	100	1.03	soil	correct name
Luteimonas granuli	Lysobacteraceae	Lysobacterales	Gammaproteobacteria	Proteobacteria	Bacteria	Gr-4	Genome	GCA_007795095.1	2917404	70.5	97.44	0	Wastewater Granule	not validly
Luteimonas huabeiensis	Lysobacteraceae	Lysobacterales	Gammaproteobacteria	Proteobacteria	Bacteria	HB2	Genome	GCA_000559025.1	4295921	71.62	97.54	0.43	water	correct name
Luteimonas lumbrici	Lysobacteraceae	Lysobacterales	Gammaproteobacteria	Proteobacteria	Bacteria	1.1416	Genome	GCA_006476065.1	2358757	70.81	98.03	0.02	wormcast	correct name
Luteimonas marina	Lysobacteraceae	Lysobacterales	Gammaproteobacteria	Proteobacteria	Bacteria	FR1330	Genome	GCA_007859325.1	3910508	69.32	99.95	1.03	seawater	correct name
Luteimonas mephitis	Lysobacteraceae	Lysobacterales	Gammaproteobacteria	Proteobacteria	Bacteria	DSM 12574	Genome	GCA_000422305.1	3416011	68.46	99.48	0.36	waste gas	correct name
Luteimonas padinae	Lysobacteraceae	Lysobacterales	Gammaproteobacteria	Proteobacteria	Bacteria	KCTC 52403	Genome	GCA_014652935.1	3117387	70.38	99.14	0.69	plant	correct name
Luteimonas panaciterrae	Lysobacteraceae	Lysobacterales	Gammaproteobacteria	Proteobacteria	Bacteria	Gsoil 68	Genome	GCA_020511115.1	4093429	64.48	100	1.79	soil	correct name
Luteimonas rhizosphaerae	Lysobacteraceae	Lysobacterales	Gammaproteobacteria	Proteobacteria	Bacteria	4-12	Genome	GCA_002849595.1	3643456	69.55	99.39	0.34	soil	correct name
Luteimonas salinisoli	Lysobacteraceae	Lysobacterales	Gammaproteobacteria	Proteobacteria	Bacteria	SJ-92	Genome	GCA_013425525.1	4524514	70.42	99.59	1.56	saline soil	correct name
Luteimonas saliphila	Lysobacteraceae	Lysobacterales	Gammaproteobacteria	Proteobacteria	Bacteria	SJ-9	Genome	GCA_016774335.1	4647522	69.33	99.95	1.74	saline soil	correct name
Luteimonas terrae	Lysobacteraceae	Lysobacterales	Gammaproteobacteria	Proteobacteria	Bacteria	THG-MD21	Genome	GCA_004358165.1	3569262	68.49	100	1.03	soil	correct name
Luteimonas terricola	Lysobacteraceae	Lysobacterales	Gammaproteobacteria	Proteobacteria	Bacteria	BZ92r	Genome	GCA_004352845.1	3039636	69.33	99.48	0.69	soil	correct name
Luteimonas weifangensis	Lysobacteraceae	Lysobacterales	Gammaproteobacteria	Proteobacteria	Bacteria	WF-2	Genome	GCA_003416885.1	2764764	70.9	98.92	0.34	soil	not validly
Luteimonas wenzhouensis	Lysobacteraceae	Lysobacterales	Gammaproteobacteria	Proteobacteria	Bacteria	YD-1	Genome	GCA_007859305.1	3443522	71.85	99.95	1.38	soil	not validly
Luteimonas yindakuii	Lysobacteraceae	Lysobacterales	Gammaproteobacteria	Proteobacteria	Bacteria	S-1072	Genome	GCA_004803715.2	3040302	69.19	99.79	0.17	plant	correct name
Lysobacter aestuarii	Lysobacteraceae	Lysobacterales	Gammaproteobacteria	Proteobacteria	Bacteria	JCM 31130	Genome	GCA_006546775.1	3491084	69.36	99.41	0.03	sediment	correct name
Lysobacter alkalisoli	Lysobacteraceae	Lysobacterales	Gammaproteobacteria	Proteobacteria	Bacteria	SJ-36	Genome	GCA_006547045.1	3857091	66.56	99.95	1.38	soil	correct name
Lysobacter antarcticus	Lysobacteraceae	Lysobacterales	Gammaproteobacteria	Proteobacteria	Bacteria	GW1-59	Genome	GCA_019802285.1	2784373	65.86	99.3	1.34	sediment	correct name
Lysobacter antibioticus	Lysobacteraceae	Lysobacterales	Gammaproteobacteria	Proteobacteria	Bacteria	ATCC 29479	NR027221	GCA_001442535.1	5765176	66.82	99.91	1.87	soil	correct name
Lysobacter arenosi	Lysobacteraceae	Lysobacterales	Gammaproteobacteria	Proteobacteria	Bacteria	R7	Genome	GCA_016613475.2	3947892	66.87	98.49	0.72	soil	not validly
Lysobacter arseniciresistens	Lysobacteraceae	Lysobacterales	Gammaproteobacteria	Proteobacteria	Bacteria	ZS79	Genome	GCA_000768335.1	3085112	69.56	99.57	1.03	soil	correct name
Lysobacter avium	Lysobacteraceae	Lysobacterales	Gammaproteobacteria	Proteobacteria	Bacteria	H23M41	Genome	GCA_015209745.1	2854808	66.6	99.3	1.1	faeces	not validly
Lysobacter bugurensis	Lysobacteraceae	Lysobacterales	Gammaproteobacteria	Proteobacteria	Bacteria	KCTC 23077	Genome	GCA_014652095.1	3459983	68.39	100	1.22	soil	correct name
Lysobacter caseinilyticus	Lysobacteraceae	Lysobacterales	Gammaproteobacteria	Proteobacteria	Bacteria	KVB24	Genome	GCA_018406605.1	3270651	67.91	99.66	0.34	seawater	correct name
Lysobacter ciconiae	Lysobacteraceae	Lysobacterales	Gammaproteobacteria	Proteobacteria	Bacteria	H21R20	Genome	GCA_015209725.1	2914291	67.29	98.56	1.45	faeces	not validly
Lysobacter concretionis	Lysobacteraceae	Lysobacterales	Gammaproteobacteria	Proteobacteria	Bacteria	Ko07	Genome	GCA_000768345.1	3032117	67.24	99.59	1.03	granule sludge	correct name
Lysobacter daejeonensis	Lysobacteraceae	Lysobacterales	Gammaproteobacteria	Proteobacteria	Bacteria	GH1-9	Genome	GCA_000768355.1	3275062	67.28	100	1.38	soil	correct name
Lysobacter defluvii	Lysobacteraceae	Lysobacterales	Gammaproteobacteria	Proteobacteria	Bacteria	DSM 18482	NR042528	GCA_000423325.1	2722122	70.32	99.64	0	solid waste	correct name
Lysobacter dokdonensis	Lysobacteraceae	Lysobacterales	Gammaproteobacteria	Proteobacteria	Bacteria	DS-58	Genome	GCA_000770795.1	3274406	67.24	99.66	0.69	soil	correct name
Lysobacter enzymogenes	Lysobacteraceae	Lysobacterales	Gammaproteobacteria	Proteobacteria	Bacteria	ATCC 29487	Genome	GCA_900106525.1	6263953	69.38	99.8	2.17	soil	correct name
Lysobacter gilvus	Lysobacteraceae	Lysobacterales	Gammaproteobacteria	Proteobacteria	Bacteria	HX-5-24	Genome	GCA_009740395.1	3385676	66.36	99.66	0.46	sludge	not validly
Lysobacter lacus	Lysobacteraceae	Lysobacterales	Gammaproteobacteria	Proteobacteria	Bacteria	UKS-15	Genome	GCA_008274655.1	2855702	68.03	94.47	0.87	sediment	correct name
Lysobacter lycopersici	Lysobacteraceae	Lysobacterales	Gammaproteobacteria	Proteobacteria	Bacteria	CC-Bw-6	Genome	GCA_007556775.1	2596173	66.92	98.57	0.07	plant	correct name
Lysobacter maris	Lysobacteraceae	Lysobacterales	Gammaproteobacteria	Proteobacteria	Bacteria	KCTC 42381	Genome	GCA_006546735.2	4157136	68.56	99.41	1.65	seawater	correct name
Lysobacter niastensis	Lysobacteraceae	Lysobacterales	Gammaproteobacteria	Proteobacteria	Bacteria	DSM 18481	Genome	GCA_015453285.1	4034846	66.88	99.89	0.86	soil	correct name
Lysobacter oculi	Lysobacteraceae	Lysobacterales	Gammaproteobacteria	Proteobacteria	Bacteria	83-4	Genome	GCA_003293695.1	2592821	67.1	99.07	0.86	human	not validly
Lysobacter oryzae	Lysobacteraceae	Lysobacterales	Gammaproteobacteria	Proteobacteria	Bacteria	DSM 21044	Genome	Gp0013918	3289345	68.33	100	0.86	rhizosphere	correct name
Lysobacter panacisoli	Lysobacteraceae	Lysobacterales	Gammaproteobacteria	Proteobacteria	Bacteria	JCM 19212	Genome	GCA_009765165.1	3879713	67.54	100	0.52	soil	correct name
Lysobacter penaei	Lysobacteraceae	Lysobacterales	Gammaproteobacteria	Proteobacteria	Bacteria	SG-8	Genome	GCA_014145395.1	3165626	68.76	100	0.66	gut	correct name
Lysobacter prati	Lysobacteraceae	Lysobacterales	Gammaproteobacteria	Proteobacteria	Bacteria	SYSU H10001	MN181427	GCA_009765215.1	4127215	66.46	100	1.38	plant	correct name
Lysobacter profundi	Lysobacteraceae	Lysobacterales	Gammaproteobacteria	Proteobacteria	Bacteria	CHu50b-3-2	Genome	GCA_009792795.1	2714881	66.79	98.1	0.78	sediment	correct name
Lysobacter psychrotolerans	Lysobacteraceae	Lysobacterales	Gammaproteobacteria	Proteobacteria	Bacteria	ZS60	Genome	GCA_003719825.1	3910744	67.72	99.83	0.86	soil	correct name
Lysobacter pythonis	Lysobacteraceae	Lysobacterales	Gammaproteobacteria	Proteobacteria	Bacteria	4284/11	Genome	GCA_003697345.1	2929486	65.65	99.16	0.8	pythons	correct name
Lysobacter ruishenii	Lysobacteraceae	Lysobacterales	Gammaproteobacteria	Proteobacteria	Bacteria	CGMCC 1.10136	Genome	GCA_007830115.1	3359359	67.41	100	1.03	soil	correct name
Lysobacter segetis	Lysobacteraceae	Lysobacterales	Gammaproteobacteria	Proteobacteria	Bacteria	17J68-2	Genome	GCA_004359965.1	2939468	70.47	98.1	2.79	soil	correct name
Lysobacter silvestris	Lysobacteraceae	Lysobacterales	Gammaproteobacteria	Proteobacteria	Bacteria	AM20-91	Genome	GCA_002895945.1	2847002	63.35	98.74	0.87	soil	correct name
Lysobacter silvisoli	Lysobacteraceae	Lysobacterales	Gammaproteobacteria	Proteobacteria	Bacteria	zong2l5	Genome	GCA_003382365.1	4536546	69.23	100	1.93	soil	correct name
Lysobacter soli	Lysobacteraceae	Lysobacterales	Gammaproteobacteria	Proteobacteria	Bacteria	KCTC 22011	Genome	GCA_003382285.1	3953742	67.71	100	0.92	soil	correct name
Lysobacter spongiae	Lysobacteraceae	Lysobacterales	Gammaproteobacteria	Proteobacteria	Bacteria	119BY6-57	Genome	GCA_014145325.1	3640479	69.41	100	0	sponge	correct name
Lysobacter spongiicola	Lysobacteraceae	Lysobacterales	Gammaproteobacteria	Proteobacteria	Bacteria	DSM 21749	Genome	GCA_900167055.1	3099673	67.56	99.48	1.47	sponge	correct name
Lysobacter telluris	Lysobacteraceae	Lysobacterales	Gammaproteobacteria	Proteobacteria	Bacteria	YJ15	Genome	GCA_011320095.1	2860800	68.22	98.39	0.09	soil	not vailidly
Lysobacter terrestris	Lysobacteraceae	Lysobacterales	Gammaproteobacteria	Proteobacteria	Bacteria	II4	Genome	GCA_014489475.1	3148097	68.27	99.96	0.17	soil	correct name
Lysobacter terrigena	Lysobacteraceae	Lysobacterales	Gammaproteobacteria	Proteobacteria	Bacteria	17J7-1	Genome	GCA_004361065.1	3221864	67.91	100	1.12	soil	correct name
Lysobacter tolerans	Lysobacteraceae	Lysobacterales	Gammaproteobacteria	Proteobacteria	Bacteria	UM1	Genome	GCA_900155935.1	2541122	61.63	99.76	0.34	soil	correct name
Lysobacter xinjiangensis	Lysobacteraceae	Lysobacterales	Gammaproteobacteria	Proteobacteria	Bacteria	KCTC 22558	Genome	GCA_014651995.1	3043682	69.57	99.83	0.07	soil	correct name
Metallibacterium scheffleri	Lysobacteraceae	Lysobacterales	Gammaproteobacteria	Proteobacteria	Bacteria	DKE6	Genome	GCA_002077135.1	3755691	65.85	99.45	5.17	drainage biofilm	correct name
MHLX1A	Lysobacteraceae	Lysobacterales	Gammaproteobacteria	Proteobacteria	Bacteria	CFCC 15605	Genome	GCA_021191595.1	3377883	69.1	99.89	4.31	plant	correct name
Mizugakiibacter sediminis	Lysobacteraceae	Lysobacterales	Gammaproteobacteria	Proteobacteria	Bacteria	skMP5	Genome	GCA_000953855.3	3759540	71.27	96.44	2.53	water	correct name
Nevskia ramosa	Nevskiaceae	Nevskiales	Gammaproteobacteria	Proteobacteria	Bacteria	DSM 11499	Genome	GCA_000420645.1	4515285	64.42	99.55	1.99	water	correct name
Oleiagrimonas citrea	Rhodanobacteraceae	Lysobacterales	Gammaproteobacteria	Proteobacteria	Bacteria	MEBiC09124	Genome	GCA_012395255.1	3401750	64.65	99.15	0.69	sediment	correct name
Oleiagrimonas soli	Rhodanobacteraceae	Lysobacterales	Gammaproteobacteria	Proteobacteria	Bacteria	3.5X	Genome	GCA_000761445.1	3379958	66.29	99.54	0.41	soil	correct name
Pseudofulvimonas gallinarii	Rhodanobacteraceae	Lysobacterales	Gammaproteobacteria	Proteobacteria	Bacteria	DSM 21944	Genome	GCA_004343305.1	3452107	67.55	100	1.45	air	correct name
Pseudolysobacter antarcticus	Lysobacteraceae	Lysobacterales	Gammaproteobacteria	Proteobacteria	Bacteria	AQ6-296	Genome	GCA_004168365.1	4728975	58.65	99.54	2.48	soil	correct name
Pseudomarimonas arenosa	Lysobacteraceae	Lysobacterales	Gammaproteobacteria	Proteobacteria	Bacteria	CAU 1598	Genome	GCA_014841215.1	5494731	62.65	99.74	2.08	marine sand	correct name
Pseudoxanthomonas arseniciresistens	Lysobacteraceae	Lysobacterales	Gammaproteobacteria	Proteobacteria	Bacteria	KAs 5-3	Genome	GCA_002933615.1	3964151	66.47	99.95	1.19	water	correct name
Pseudoxanthomonas beigongshangi	Lysobacteraceae	Lysobacterales	Gammaproteobacteria	Proteobacteria	Bacteria	REN9	Genome	GCA_016820515.1	4229668	67.28	100	0.69	pit mud	not validly
Pseudoxanthomonas broegbernensis	Lysobacteraceae	Lysobacterales	Gammaproteobacteria	Proteobacteria	Bacteria	DSM 12573	Genome	GCA_014202435.1	3472589	70.75	99.66	0.76	waste gas	correct name
Pseudoxanthomonas composti	Lysobacteraceae	Lysobacterales	Gammaproteobacteria	Proteobacteria	Bacteria	GSS15	Genome	GCA_004122095.1	4340104	68.21	99.31	0.8	compost	not validly
Pseudoxanthomonas daejeonensis	Lysobacteraceae	Lysobacterales	Gammaproteobacteria	Proteobacteria	Bacteria	DSM 17801	Genome	GCA_010093205.1	3562529	68.89	99.66	0.11	compost	correct name
Pseudoxanthomonas dokdonensis	Lysobacteraceae	Lysobacterales	Gammaproteobacteria	Proteobacteria	Bacteria	DSM 21858	Genome	GCA_001431405.1	3553658	64.48	99.59	0.41	soil	correct name
Pseudoxanthomonas gei	Lysobacteraceae	Lysobacterales	Gammaproteobacteria	Proteobacteria	Bacteria	KCTC 32298	Genome	GCA_010119615.1	3430976	65.46	99.95	0.41	plant	correct name
Pseudoxanthomonas helianthi	Lysobacteraceae	Lysobacterales	Gammaproteobacteria	Proteobacteria	Bacteria	110414	Genome	GCA_017939625.1	3588529	66.57	99.87	0.69	plant	correct name
Pseudoxanthomonas indica	Lysobacteraceae	Lysobacterales	Gammaproteobacteria	Proteobacteria	Bacteria	P15	Genome	GCA_900167565.1	3960916	65.42	99.89	0.47	dumpsite	correct name
Pseudoxanthomonas japonensis	Lysobacteraceae	Lysobacterales	Gammaproteobacteria	Proteobacteria	Bacteria	DSM 17109	Genome	GCA_010093445.1	4075313	67.31	99.95	0.34	soil	correct name
Pseudoxanthomonas jiangsuensis	Lysobacteraceae	Lysobacterales	Gammaproteobacteria	Proteobacteria	Bacteria	DSM 22398	Genome	GCA_010093185.1	3786962	70.37	99.31	1.03	soil	not validly
Pseudoxanthomonas kalamensis	Lysobacteraceae	Lysobacterales	Gammaproteobacteria	Proteobacteria	Bacteria	DSM 18571	Genome	GCA_010211745.1	3031349	65.9	99.84	1.5	soil	correct name
Pseudoxanthomonas kaohsiungensis	Lysobacteraceae	Lysobacterales	Gammaproteobacteria	Proteobacteria	Bacteria	DSM 17583	Genome	GCA_010211765.1	3764950	69.7	99.66	1.42	waste water	correct name
Pseudoxanthomonas koreensis	Lysobacteraceae	Lysobacterales	Gammaproteobacteria	Proteobacteria	Bacteria	KCTC 12208	Genome	GCA_010093225.1	3049664	70.17	99.48	0.04	compost	correct name
Pseudoxanthomonas mexicana	Lysobacteraceae	Lysobacterales	Gammaproteobacteria	Proteobacteria	Bacteria	DSM 17121	Genome	GCA_010093385.1	3965100	67.4	99.49	1.71	waste water	correct name
Pseudoxanthomonas sacheonensis	Lysobacteraceae	Lysobacterales	Gammaproteobacteria	Proteobacteria	Bacteria	DSM 19373	Genome	GCA_010093305.1	4036284	64.3	100	0.91	soil	correct name
Pseudoxanthomonas sangjuensis	Lysobacteraceae	Lysobacterales	Gammaproteobacteria	Proteobacteria	Bacteria	DSM 28345	Genome	GCA_010211755.1	3288871	68.68	99.95	0.46	soil	correct name
Pseudoxanthomonas spadix	Lysobacteraceae	Lysobacterales	Gammaproteobacteria	Proteobacteria	Bacteria	DSM 18855	Genome	GCA_003703395.1	3374414	67.76	98.97	0.59	soil	correct name
Pseudoxanthomonas suwonensis	Lysobacteraceae	Lysobacterales	Gammaproteobacteria	Proteobacteria	Bacteria	DSM 17175	Genome	GCA_010093235.1	3428061	70.36	99.66	0.34	compost	correct name
Pseudoxanthomonas taiwanensis	Lysobacteraceae	Lysobacterales	Gammaproteobacteria	Proteobacteria	Bacteria	DSM 22914	Genome	GCA_010093135.1	3043271	72.08	99.16	0.34	hot spring	correct name
Pseudoxanthomonas winnipegensis	Lysobacteraceae	Lysobacterales	Gammaproteobacteria	Proteobacteria	Bacteria	NML 130738	Genome	GCA_004283755.1	4492142	69.24	99.66	0.55	human	correct name
Pseudoxanthomonas wuyuanensis	Lysobacteraceae	Lysobacterales	Gammaproteobacteria	Proteobacteria	Bacteria	DSM 100640	Genome	GCA_010093325.1	4669744	65.76	100	0.74	soil	correct name
Pseudoxanthomonas yeongjuensis	Lysobacteraceae	Lysobacterales	Gammaproteobacteria	Proteobacteria	Bacteria	DSM 18204	Genome	GCA_010093345.1	3937172	65.11	99.95	0.76	soil	correct name
Rehaibacterium terrae	Rhodanobacteraceae	Lysobacterales	Gammaproteobacteria	Proteobacteria	Bacteria	DSM 25897	Genome	GCA_014202935.1	2894949	70.12	99.66	0.02	soil	correct name
Rhodanobacter denitrificans	Rhodanobacteraceae	Lysobacterales	Gammaproteobacteria	Proteobacteria	Bacteria	2APBS1	Genome	GCA_000230695.3	4225490	67.45	100	0.39	sediment	correct name
Rhodanobacter fulvus	Rhodanobacteraceae	Lysobacterales	Gammaproteobacteria	Proteobacteria	Bacteria	Jip2	Genome	GCA_000264315.1	3879600	65.59	99.59	0.82	soil	correct name
Rhodanobacter glycinis	Rhodanobacteraceae	Lysobacterales	Gammaproteobacteria	Proteobacteria	Bacteria	MO64	Genome	GCA_900114325.1	3865941	64.94	99.66	0.63	soil	correct name
Rhodanobacter lindaniclasticus	Rhodanobacteraceae	Lysobacterales	Gammaproteobacteria	Proteobacteria	Bacteria	DSM 17932	Genome	GCA_004799035.1	4060504	67.56	99.31	0.72	soil	correct name
Rhodanobacter panaciterrae	Rhodanobacteraceae	Lysobacterales	Gammaproteobacteria	Proteobacteria	Bacteria	KCTC 22232	Genome	GCA_014651895.1	3457015	63.65	99.31	0.04	soil	correct name
Rhodanobacter spathiphylli	Rhodanobacteraceae	Lysobacterales	Gammaproteobacteria	Proteobacteria	Bacteria	B39	Genome	GCA_000264295.1	3910579	66.51	99.66	0.39	plant root	correct name
Rhodanobacter thiooxydans	Rhodanobacteraceae	Lysobacterales	Gammaproteobacteria	Proteobacteria	Bacteria	LCS2	Genome	GCA_000264375.1	4093898	67.2	99.89	0.91	biofilm	correct name
Rudaea cellulosilytica	Rhodanobacteraceae	Lysobacterales	Gammaproteobacteria	Proteobacteria	Bacteria	DSM 22992	Genome	GCA_000378125.1	4343639	63.66	99.54	1.34	soil	correct name
Silanimonas lenta	Lysobacteraceae	Lysobacterales	Gammaproteobacteria	Proteobacteria	Bacteria	DSM 16282	Genome	GCA_000429065.1	2647044	71.09	99.66	0.04	hot spring	correct name
Stenotrophomonas acidaminiphila	Lysobacteraceae	Lysobacterales	Gammaproteobacteria	Proteobacteria	Bacteria	JCM 13310	Genome	GCA_001431595.1	3942520	68.81	96.69	1.51	sludge	correct name
Stenotrophomonas bentonitica	Lysobacteraceae	Lysobacterales	Gammaproteobacteria	Proteobacteria	Bacteria	DSM 103927	Absence	GCA_013185915.1	4371992	66.46	98.93	0.16	soil	correct name
Stenotrophomonas chelatiphaga	Lysobacteraceae	Lysobacterales	Gammaproteobacteria	Proteobacteria	Bacteria	DSM 21508	Genome	GCA_001431535.1	3967734	66.84	98.75	0.04	sludge	correct name
Stenotrophomonas cyclobalanopsidis	Lysobacteraceae	Lysobacterales	Gammaproteobacteria	Proteobacteria	Bacteria	TPQG1-4	Genome	GCA_008710035.1	4219193	67.14	100	0	plant	not validly
Stenotrophomonas daejeonensis	Lysobacteraceae	Lysobacterales	Gammaproteobacteria	Proteobacteria	Bacteria	JCM 16244	Genome	GCA_001431505.1	3284859	68.56	99.59	0.86	sewage sludge	correct name
Stenotrophomonas ginsengisoli	Lysobacteraceae	Lysobacterales	Gammaproteobacteria	Proteobacteria	Bacteria	DSM 24757	Genome	GCA_001431485.1	3374112	65.89	98.72	0.76	soil	correct name
Stenotrophomonas humi	Lysobacteraceae	Lysobacterales	Gammaproteobacteria	Proteobacteria	Bacteria	DSM 18929	Genome	GCA_001431415.1	4122049	64.05	99.6	1.03	soil	correct name
Stenotrophomonas indicatrix	Lysobacteraceae	Lysobacterales	Gammaproteobacteria	Proteobacteria	Bacteria	WS40	Genome	GCA_002750975.1	4558397	66.41	99.91	0.57	dirty food	correct name
Stenotrophomonas koreensis	Lysobacteraceae	Lysobacterales	Gammaproteobacteria	Proteobacteria	Bacteria	DSM 17805	Genome	GCA_001431525.1	3029904	66.11	98.16	0.79	compost	correct name
Stenotrophomonas lactitubi	Lysobacteraceae	Lysobacterales	Gammaproteobacteria	Proteobacteria	Bacteria	M15	Genome	GCA_002803515.1	4871419	65.88	100	0.41	dirty food	correct name
Stenotrophomonas maltophilia	Lysobacteraceae	Lysobacterales	Gammaproteobacteria	Proteobacteria	Bacteria	NCTC 10257	Genome	GCA_900475405.1	5004261	66.12	100	0.34	human	correct name
Stenotrophomonas nematodicola	Lysobacteraceae	Lysobacterales	Gammaproteobacteria	Proteobacteria	Bacteria	CPCC 101271	Genome	GCA_009467805.1	4402751	67.33	100	1.15	Caenorhabditis elegans	not validly
Stenotrophomonas nitritireducens	Lysobacteraceae	Lysobacterales	Gammaproteobacteria	Proteobacteria	Bacteria	DSM 12575	Genome	GCA_001431425.1	3983487	68.34	95.5	0.78	biofilter	correct name
Stenotrophomonas panacihumi	Lysobacteraceae	Lysobacterales	Gammaproteobacteria	Proteobacteria	Bacteria	JCM 16536	Genome	GCA_001431645.1	3923155	68.84	97.59	0.34	soil	not validly
Stenotrophomonas pavanii	Lysobacteraceae	Lysobacterales	Gammaproteobacteria	Proteobacteria	Bacteria	DSM 25135	Absence	GCA_001431565.1	4424001	67.24	100	0	plant	correct name
Stenotrophomonas pictorum	Lysobacteraceae	Lysobacterales	Gammaproteobacteria	Proteobacteria	Bacteria	JCM 9942	Genome	GCA_001431585.1	3508292	66.01	99.84	0.32	soil	correct name
Stenotrophomonas rhizophila	Lysobacteraceae	Lysobacterales	Gammaproteobacteria	Proteobacteria	Bacteria	DSM 14405	Genome	GCA_000661955.1	4648976	67.3	100	0.21	soil	correct name
Stenotrophomonas sepilia	Lysobacteraceae	Lysobacterales	Gammaproteobacteria	Proteobacteria	Bacteria	SM16975	Genome	GCA_003244875.1	4582432	66.44	97.76	0.39	human	not validly
Stenotrophomonas terrae	Lysobacteraceae	Lysobacterales	Gammaproteobacteria	Proteobacteria	Bacteria	DSM 18941	Genome	GCA_001431465.1	4410319	63.89	99.19	1.38	soil	correct name
Stenotrophomonas tumulicola	Lysobacteraceae	Lysobacterales	Gammaproteobacteria	Proteobacteria	Bacteria	JCM 30961	Genome	GCA_014117215.1	4335669	65.61	99.91	1.55	soil	correct name
Tahibacter aquaticus	Rhodanobacteraceae	Lysobacterales	Gammaproteobacteria	Proteobacteria	Bacteria	DSM 21667	Genome	GCA_004363655.1	7269264	65.61	100	2.95	water	correct name
Thermomonas aquatica	Lysobacteraceae	Lysobacterales	Gammaproteobacteria	Proteobacteria	Bacteria	SY21	Genome	GCA_006337105.1	3005997	67.95	99.89	2.43	wastewater	correct name
Thermomonas beijingensis	Lysobacteraceae	Lysobacterales	Gammaproteobacteria	Proteobacteria	Bacteria	RSS-23	Genome	GCA_020034655.1	2785590	61.21	99.83	1.4	wetland	correct name
Thermomonas brevis	Lysobacteraceae	Lysobacterales	Gammaproteobacteria	Proteobacteria	Bacteria	KACC 16975	Genome	GCA_014395425.1	3435501	68.59	99.3	0.41	biofilm	correct name
Thermomonas carbonis	Lysobacteraceae	Lysobacterales	Gammaproteobacteria	Proteobacteria	Bacteria	KCTC 42013	Genome	GCA_014652775.1	3446793	66.05	100	1.47	soil	correct name
Thermomonas fusca	Lysobacteraceae	Lysobacterales	Gammaproteobacteria	Proteobacteria	Bacteria	DSM 15424	Genome	GCA_000423885.1	3151451	67.95	99.83	1.03	biofilm	correct name
Thermomonas haemolytica	Lysobacteraceae	Lysobacterales	Gammaproteobacteria	Proteobacteria	Bacteria	DSM 13605	Genome	GCA_004346265.1	2586957	70.03	99.41	1.03	kaolin slurry	correct name
Thermomonas hydrothermalis	Lysobacteraceae	Lysobacterales	Gammaproteobacteria	Proteobacteria	Bacteria	DSM 14834	Genome	GCA_900129205.1	2448719	66.14	99.28	1.03	hot spring	correct name
Vulcaniibacterium gelatinicum	Lysobacteraceae	Lysobacterales	Gammaproteobacteria	Proteobacteria	Bacteria	R-5-52-3	Genome	GCA_008033445.1	2665201	71.68	99.66	0	hot spring	correct name
Vulcaniibacterium thermophilum	Lysobacteraceae	Lysobacterales	Gammaproteobacteria	Proteobacteria	Bacteria	KCTC 32020	Genome	GCA_007923255.1	3075563	71.28	100	0.69	soil	correct name
Xanthomonas albilineans	Lysobacteraceae	Lysobacterales	Gammaproteobacteria	Proteobacteria	Bacteria	CFBP 2523	Genome	GCA_002939705.1	3684184	63.06	99.96	0.34	plant	correct name
Xanthomonas alfalfae	Lysobacteraceae	Lysobacterales	Gammaproteobacteria	Proteobacteria	Bacteria	CFBP 3836	Genome	GCA_000488955.1	5079432	64.75	99.64	0.36	plant	correct name
Xanthomonas arboricola	Lysobacteraceae	Lysobacterales	Gammaproteobacteria	Proteobacteria	Bacteria	CFBP 2528	Genome	GCA_001013475.1	5084477	65.47	100	0.41	plant	correct name
Xanthomonas axonopodis	Lysobacteraceae	Lysobacterales	Gammaproteobacteria	Proteobacteria	Bacteria	DSM 3585	Genome	GCA_001304695.1	4480365	64.48	99.52	0.12	plant	correct name
Xanthomonas bromi	Lysobacteraceae	Lysobacterales	Gammaproteobacteria	Proteobacteria	Bacteria	CFBP 1976	Genome	GCA_002939755.1	4911280	64.01	100	0	plant	correct name
Xanthomonas campestris	Lysobacteraceae	Lysobacterales	Gammaproteobacteria	Proteobacteria	Bacteria	ATCC 33913	Genome	GCA_000007145.1	5076188	65.07	99.64	0	plant	correct name
Xanthomonas cassavae	Lysobacteraceae	Lysobacterales	Gammaproteobacteria	Proteobacteria	Bacteria	CFBP 4642	Genome	GCA_000454545.1	5270756	65.23	99.64	1.29	plant	correct name
Xanthomonas citri	Lysobacteraceae	Lysobacterales	Gammaproteobacteria	Proteobacteria	Bacteria	LMG 9322	Genome	GCA_001490855.1	5201157	64.76	99.91	0	plant	correct name
Xanthomonas codiaei	Lysobacteraceae	Lysobacterales	Gammaproteobacteria	Proteobacteria	Bacteria	CFBP4690	Genome	GCA_002939785.1	5043310	66.03	99.28	0	plant	correct name
Xanthomonas cucurbitae	Lysobacteraceae	Lysobacterales	Gammaproteobacteria	Proteobacteria	Bacteria	CFBP 2542	Genome	GCA_002939885.1	4424197	65.44	100	0.36	plant	correct name
Xanthomonas cynarae	Lysobacteraceae	Lysobacterales	Gammaproteobacteria	Proteobacteria	Bacteria	CFBP 4188	Genome	GCA_002939985.1	5057880	63.71	100	0.41	plant	correct name
Xanthomonas dyei	Lysobacteraceae	Lysobacterales	Gammaproteobacteria	Proteobacteria	Bacteria	CFBP 7245	Genome	GCA_002939865.1	5314178	64.28	100	0.36	plant	correct name
Xanthomonas euroxanthea	Lysobacteraceae	Lysobacterales	Gammaproteobacteria	Proteobacteria	Bacteria	CPBF 424	Genome	GCA_900476395.1	4896146	65.89	100	0.05	plant	correct name
Xanthomonas euvesicatoria	Lysobacteraceae	Lysobacterales	Gammaproteobacteria	Proteobacteria	Bacteria	LMG 27970	Genome	GCA_001401555.1	5094931	64.68	99.64	0	plant	correct name
Xanthomonas floridensis	Lysobacteraceae	Lysobacterales	Gammaproteobacteria	Proteobacteria	Bacteria	WHRI 8848	Genome	GCA_001642575.1	5254357	65.37	100	0.36	plant	correct name
Xanthomonas fragariae	Lysobacteraceae	Lysobacterales	Gammaproteobacteria	Proteobacteria	Bacteria	PD 885	Genome	GCA_900380235.1	3967798	62.08	99.64	0.36	plant	correct name
Xanthomonas fuscans	Lysobacteraceae	Lysobacterales	Gammaproteobacteria	Proteobacteria	Bacteria	NCPPB 381	Genome	GCA_000788075.2	4955361	64.89	99.64	0	plant	correct name
Xanthomonas hortorum	Lysobacteraceae	Lysobacterales	Gammaproteobacteria	Proteobacteria	Bacteria	WHRI 7744	Genome	GCA_003064105.1	5523779	63.62	100	1.03	plant	correct name
Xanthomonas hyacinthi	Lysobacteraceae	Lysobacterales	Gammaproteobacteria	Proteobacteria	Bacteria	CFBP 1156	Genome	GCA_009769165.1	4914999	68.06	100	0	plant	correct name
Xanthomonas hydrangeae	Lysobacteraceae	Lysobacterales	Gammaproteobacteria	Proteobacteria	Bacteria	LMG 31884	Genome	GCA_905142475.1	5578501	63.6	100	0.77	plant	correct name
Xanthomonas maliensis	Lysobacteraceae	Lysobacterales	Gammaproteobacteria	Proteobacteria	Bacteria	LMG 27592	Genome	GCA_009192945.1	5196983	66.18	96.74	0.3	plant	correct name
Xanthomonas massiliensis	Lysobacteraceae	Lysobacterales	Gammaproteobacteria	Proteobacteria	Bacteria	SN8	Genome	GCA_900018785.1	3689702	70.52	98.7	1.3	human	not validly
Xanthomonas melonis	Lysobacteraceae	Lysobacterales	Gammaproteobacteria	Proteobacteria	Bacteria	NCPPB 3434	Genome	GCA_020783655.1	4675418	66.12	99.64	0.18	plant	correct name
Xanthomonas nasturtii	Lysobacteraceae	Lysobacterales	Gammaproteobacteria	Proteobacteria	Bacteria	WHRI 8853	Genome	GCA_001660815.1	4873681	64.47	100	0.36	plant	correct name
Xanthomonas oryzae	Lysobacteraceae	Lysobacterales	Gammaproteobacteria	Proteobacteria	Bacteria	ICMP 3125	Genome	GCA_004136375.1	4990672	63.69	100	0	plant	correct name
Xanthomonas perforans	Lysobacteraceae	Lysobacterales	Gammaproteobacteria	Proteobacteria	Bacteria	DSM 18975	Genome	GCA_013112235.1	5012988	64.93	99.64	0.2	plant	correct name
Xanthomonas populi	Lysobacteraceae	Lysobacterales	Gammaproteobacteria	Proteobacteria	Bacteria	CFBP1817	Genome	GCA_002940065.1	4338173	63.31	99.64	0.14	plant	correct name
Xanthomonas prunicola	Lysobacteraceae	Lysobacterales	Gammaproteobacteria	Proteobacteria	Bacteria	CFBP 8353	Genome	GCA_002846205.1	5318553	63.97	100	0	plant	correct name
Xanthomonas sacchari	Lysobacteraceae	Lysobacterales	Gammaproteobacteria	Proteobacteria	Bacteria	CFBP 4641	Genome	GCA_002940085.1	4918229	69.06	100	0.41	plant	correct name
Xanthomonas sontii	Lysobacteraceae	Lysobacterales	Gammaproteobacteria	Proteobacteria	Bacteria	PPL1	Genome	GCA_008119715.1	4820760	68.98	96.31	0.22	plant	not validly
Xanthomonas theicola	Lysobacteraceae	Lysobacterales	Gammaproteobacteria	Proteobacteria	Bacteria	CFBP 4691	Genome	GCA_014236795.1	4544741	68.42	99.64	0	plant	correct name
Xanthomonas translucens	Lysobacteraceae	Lysobacterales	Gammaproteobacteria	Proteobacteria	Bacteria	DSM 18974	Genome	GCA_900094325.1	4715357	67.72	99.64	0	plant	correct name
Xanthomonas vasicola	Lysobacteraceae	Lysobacterales	Gammaproteobacteria	Proteobacteria	Bacteria	NCPPB 2417	Genome	GCA_000772705.1	4891774	63.33	99.82	0	plant	correct name
Xanthomonas vesicatoria	Lysobacteraceae	Lysobacterales	Gammaproteobacteria	Proteobacteria	Bacteria	LMG 911	Genome	GCA_001908725.1	5349905	64.06	100	0.63	plant	correct name
XNQY3-4	Lysobacteraceae	Lysobacterales	Gammaproteobacteria	Proteobacteria	Bacteria	CFCC 16401	Genome	GCA_021191705.1	4221747	68.3	100	1.25	plant	correct name
Xylella fastidiosa	Lysobacteraceae	Lysobacterales	Gammaproteobacteria	Proteobacteria	Bacteria	ATCC 35879	Genome	GCA_011801475.1	2522328	51.79	99.23	0	plant	correct name
Xylella fastidiosa subsp. multiplex	Lysobacteraceae	Lysobacterales	Gammaproteobacteria	Proteobacteria	Bacteria	ATCC 35871	Genome	GCA_000428665.1	2416255	51.67	99.64	0	plant	correct name
Y-2-3-4F	Lysobacteraceae	Lysobacterales	Gammaproteobacteria	Proteobacteria	Bacteria	CFCC 16543	Genome	GCA_021191635.1	4515788	73	100	1.76	plant	correct name

## Sheet: AAI
	Pseudofulvimonas gallinarii	Ahniella affigens	Tahibacter aquaticus	Pseudolysobacter antarcticus	Rudaea cellulosilytica	Dokdonella fugitiva	Dokdonella immobilis	Dokdonella koreensis	Metallibacterium scheffleri	Mizugakiibacter sediminis	Oleiagrimonas citrea	Oleiagrimonas soli	Luteibacter jiangsuensis	Luteibacter yeojuensis	Luteibacter rhizovicinus	Luteibacter anthropi	Luteibacter pinisoli	Frateuria aurantia	Frateuria defendens	Fulvimonas soli	Dyella thiooxydans	Frateuria flava	Frateuria terrea	Rhodanobacter glycinis	Rhodanobacter fulvus	Rhodanobacter lindaniclasticus	Rhodanobacter panaciterrae	Rhodanobacter spathiphylli	Rhodanobacter denitrificans	Rhodanobacter thiooxydans	Dyella tabacisoli	Dyella terrae	Dyella kyungheensis	Dyella telluris	Dyella amyloliquefaciens	Dyella solisilvae	Dyella monticola	Dyella choica	Dyella nitratireducens	Dyella dinghuensis	Dyella psychrodurans	Dyella mobilis	Dyella flava	Dyella caseinilytica	Dyella acidiphila	Chiayiivirga flava	Aquimonas voraii	Pseudomarimonas arenosa	Rehaibacterium terrae
Pseudofulvimonas gallinarii		58.27	59.35	59.55	59.65	60.6	59.76	60.98	59.66	63.29	59.92	60.13	59.77	59.81	59.55	59.39	59.19	58.94	60.59	61.71	60.26	60.43	60.21	60.31	59.65	60.1	60.04	59.96	60.25	60.01	59.95	59.89	59.77	59.94	60.16	60.03	59.58	59.9	59.63	59.87	59.93	59.88	60.04	59.76	59.77	60.86	60.47	59.51	62.44
Ahniella affigens	58.27		58.54	58.11	58.69	58.83	58.2	58.74	58.05	61.95	58.66	58.68	58.07	58.18	57.64	57.7	57.68	57.31	58.64	58.97	58.48	58.83	58.44	58.33	58.2	57.79	58.37	58.18	58.07	58.49	57.99	58.12	57.91	58.36	58.05	58.23	57.92	57.82	57.92	58.51	58.57	58.07	58.19	58.25	58.06	58.53	58.51	58.55	60.46
Tahibacter aquaticus	59.35	58.54		63.42	63.37	64.43	63.38	63.77	61.48	67	62.24	62.29	61.85	62.22	61.54	61.53	61.64	60.49	63.07	63.65	62.43	63.05	62.8	62.42	62.3	62.19	62.7	62.31	62.69	62.84	62.53	62.43	62.21	62.32	62.52	62.68	61.92	61.47	61.49	62.26	62.49	61.91	62.22	62.01	61.77	61.3	60.13	58.98	62.65
Pseudolysobacter antarcticus	59.55	58.11	63.42		65.2	64.13	63.48	64.03	61.46	66.71	62.28	62.18	62.09	61.81	61.38	61.61	61.6	60.23	62.91	63.66	62.49	63.05	62.96	62.51	62.55	62.27	63.15	62.58	62.89	62.92	62.87	62.2	62.31	62.29	62.23	62.58	61.78	61.69	61.84	62.26	62.33	62.01	62.35	62.37	61.93	60.85	60.01	58.8	62.26
Rudaea cellulosilytica	59.65	58.69	63.37	65.2		65.53	63.81	64.85	61.58	66.5	62.52	62.32	61.52	61.69	61.31	61.28	61.33	60.06	63.06	63.69	63.09	63.1	62.86	62.7	62.54	62.55	63.04	62.44	62.79	63.04	62.58	62.37	62.28	62.42	62.57	62.44	62.11	61.91	61.95	62.23	62.42	62.36	62.35	62.13	62.13	61.39	60.55	59.18	62.72
Dokdonella fugitiva	60.6	58.83	64.43	64.13	65.53		66.89	67.95	62.92	68.85	63.7	63.72	63.46	63.46	62.84	62.94	62.97	61.34	64.67	65.62	64.03	64.82	64.45	64.34	63.92	63.99	64.27	64.27	64.57	64.61	63.71	63.58	63.54	63.58	63.71	63.64	62.91	62.98	63.02	63.58	63.54	63.3	63.34	63.34	63.32	61.82	60.87	59.79	63.65
Dokdonella immobilis	59.76	58.2	63.38	63.48	63.81	66.89		67.98	61.64	67.08	62.66	62.77	62.39	62.61	62.1	62.1	61.91	60.86	63.27	63.99	62.62	63.27	63.29	62.93	62.56	62.79	63.24	63.07	63.2	63.44	62.96	62.51	62.49	62.28	62.68	62.41	62.36	62.03	62.09	62.62	62.73	62.58	62.42	62.49	62.31	61.44	60.11	59.17	62.41
Dokdonella koreensis	60.98	58.74	63.77	64.03	64.85	67.95	67.98		62.62	68.13	63.39	63.49	63.3	63.38	62.67	62.68	62.74	61.3	64.32	64.76	63.53	64.42	63.99	63.92	63.46	63.57	63.87	63.73	64.13	64.23	63.67	63.15	63.35	63.36	63.31	63.55	63.11	62.92	62.81	63.19	63.04	63.03	63.07	62.99	63	62.12	60.85	59.59	63.71
Metallibacterium scheffleri	59.66	58.05	61.48	61.46	61.58	62.92	61.64	62.62		67.77	63.22	63.36	62.41	62.4	61.88	62.08	62.06	60.89	63.89	64.71	63.5	64	63.63	63.46	63.24	63.14	63.42	62.96	63.1	63.23	63.34	62.75	62.75	62.87	62.7	62.72	63.03	62.72	62.62	62.9	63.03	62.82	63.17	63.12	63.06	60.31	59.57	58.96	61.43
Mizugakiibacter sediminis	63.29	61.95	67	66.71	66.5	68.85	67.08	68.13	67.77		69.36	69.41	67.78	67.88	67.2	67.54	67.28	65.76	70	71.19	68.9	69.69	69.46	69.47	68.72	68.63	69.33	68.78	69.08	69.57	68.87	68.86	68.48	68.66	68.8	69.08	68.45	68.32	68.13	68.55	68.83	68.71	68.76	68.61	68.68	64.21	63.39	62.01	65.96
Oleiagrimonas citrea	59.92	58.66	62.24	62.28	62.52	63.7	62.66	63.39	63.22	69.36		87.58	66.26	66.31	65.59	65.61	65.73	63.92	67.63	68.37	67.5	68.1	67.9	67.84	67.24	67.55	67.47	67.41	67.61	67.71	66.91	66.83	66.51	66.66	66.54	66.82	66.45	66.2	66.16	66.69	66.59	66.46	66.62	66.68	66.48	60.9	59.97	59.28	62.04
Oleiagrimonas soli	60.13	58.68	62.29	62.18	62.32	63.72	62.77	63.49	63.36	69.41	87.58		66.2	66.31	65.38	65.45	65.68	63.95	67.77	68.43	67.52	68.17	68	67.75	67.48	67.82	67.64	67.5	67.81	67.8	67.06	66.73	66.52	66.45	66.69	66.85	66.54	66.38	66.23	66.69	66.69	66.5	66.68	66.58	66.38	60.84	60.25	59.3	62.36
Luteibacter jiangsuensis	59.77	58.07	61.85	62.09	61.52	63.46	62.39	63.3	62.41	67.78	66.26	66.2		87.89	80.83	80.27	80.27	64.47	69.37	70.34	68.55	69.25	69.2	68.97	68.33	68.25	69.41	68.94	69.26	69.38	68.99	69.12	68.84	69.03	69.01	69.26	67.65	67.38	67.5	67.9	68.06	67.77	67.95	67.82	67.64	60.39	59.79	58.61	61.45
Luteibacter yeojuensis	59.81	58.18	62.22	61.81	61.69	63.46	62.61	63.38	62.4	67.88	66.31	66.31	87.89		81.65	80.37	80.39	64.51	69.53	70.35	68.64	69.57	69.51	68.99	68.46	68.37	69.8	69.02	69.19	69.25	69.3	69.25	69.17	69.31	69.14	69.28	67.62	67.86	67.8	68.24	68.11	68.06	68.23	67.77	68.01	60.46	59.98	58.79	61.4
Luteibacter rhizovicinus	59.55	57.64	61.54	61.38	61.31	62.84	62.1	62.67	61.88	67.2	65.59	65.38	80.83	81.65		79.61	79.76	64.14	68.73	69.27	67.76	68.56	68.4	68.24	67.96	67.48	69.05	68.33	68.67	68.79	68.83	68.75	68.23	68.34	68.49	68.67	66.8	66.77	66.93	67.48	67.23	66.86	67.23	67.2	67.01	60.09	59.28	58.11	60.71
Luteibacter anthropi	59.39	57.7	61.53	61.61	61.28	62.94	62.1	62.68	62.08	67.54	65.61	65.45	80.27	80.37	79.61		79.53	64	68.55	69.42	68.16	68.67	68.47	68.15	67.93	67.71	68.9	68.32	68.74	68.82	68.62	68.73	68.4	68.59	68.8	68.94	66.8	66.81	66.72	67.35	67.34	67.46	67.33	66.98	67.34	59.92	59.49	58.39	60.88
Luteibacter pinisoli	59.19	57.68	61.64	61.6	61.33	62.97	61.91	62.74	62.06	67.28	65.73	65.68	80.27	80.39	79.76	79.53		64.02	68.71	69.49	67.79	68.5	68.39	68.33	67.93	67.63	68.88	68.24	68.34	68.64	68.48	68.48	68.07	68.18	68.27	68.51	66.5	66.65	66.69	67.08	67.21	67.05	67.3	67.11	66.88	60.06	59.55	58.3	60.86
Frateuria aurantia	58.94	57.31	60.49	60.23	60.06	61.34	60.86	61.3	60.89	65.76	63.92	63.95	64.47	64.51	64.14	64	64.02		67.52	67.37	66.41	67.06	66.93	66.94	66.38	66.42	67.24	67.06	67.04	67.07	66.89	66.57	65.99	66.39	66.32	66.38	65.72	65.79	65.6	65.9	65.87	65.52	65.99	65.72	65.82	59.38	58.98	58.02	60.18
Frateuria defendens	60.59	58.64	63.07	62.91	63.06	64.67	63.27	64.32	63.89	70	67.63	67.77	69.37	69.53	68.73	68.55	68.71	67.52		78.78	74.14	75.82	76	74.66	73.71	73.69	74.96	74.58	74.94	74.96	74.99	73.87	73.96	73.9	74.45	74.67	72.77	72.59	72.63	72.73	73.09	73.12	73.07	73.06	73.15	61.51	60.6	59.25	62.43
Fulvimonas soli	61.71	58.97	63.65	63.66	63.69	65.62	63.99	64.76	64.71	71.19	68.37	68.43	70.34	70.35	69.27	69.42	69.49	67.37	78.78		75.78	77.27	77.62	75.8	74.51	74.91	75.8	75.45	76.35	76.1	75.11	74.72	74.87	74.93	75.38	75.42	73.4	73.49	73.5	73.47	73.99	73.44	73.93	73.43	73.62	62.07	61.17	60.04	63.29
Dyella thiooxydans	60.26	58.48	62.43	62.49	63.09	64.03	62.62	63.53	63.5	68.9	67.5	67.52	68.55	68.64	67.76	68.16	67.79	66.41	74.14	75.78		74.21	74.32	74.01	73.15	73.13	74.07	73.78	74.13	74.02	73.16	72.93	72.47	72.61	72.99	72.98	71.33	71.37	71.17	71.72	72.09	71.81	71.97	71.83	71.78	60.9	60.31	58.99	62.04
Frateuria flava	60.43	58.83	63.05	63.05	63.1	64.82	63.27	64.42	64	69.69	68.1	68.17	69.25	69.57	68.56	68.67	68.5	67.06	75.82	77.27	74.21		87.54	74.96	74.61	74.61	75.63	74.98	75.63	75.75	74.75	73.87	73.96	73.97	74.31	74.6	72.56	72.58	72.56	72.93	73.38	72.78	73.14	73.01	72.51	61.26	60.73	59.33	62.43
Frateuria terrea	60.21	58.44	62.8	62.96	62.86	64.45	63.29	63.99	63.63	69.46	67.9	68	69.2	69.51	68.4	68.47	68.39	66.93	76	77.62	74.32	87.54		74.96	74.22	74.19	75.45	74.96	74.99	75.52	74.39	73.48	73.49	73.62	73.94	73.88	71.96	72.2	72.01	72.71	73.09	72.75	72.94	72.75	72.44	61.35	60.51	59.46	62.5
Rhodanobacter glycinis	60.31	58.33	62.42	62.51	62.7	64.34	62.93	63.92	63.46	69.47	67.84	67.75	68.97	68.99	68.24	68.15	68.33	66.94	74.66	75.8	74.01	74.96	74.96		75.36	75.37	76.24	75.73	76.22	76.27	74.21	73.28	73.19	73.57	73.81	73.85	73.7	73.4	73.46	74.07	74.23	73.97	74.37	74.3	74.07	60.79	60.34	59.38	62.33
Rhodanobacter fulvus	59.65	58.2	62.3	62.55	62.54	63.92	62.56	63.46	63.24	68.72	67.24	67.48	68.33	68.46	67.96	67.93	67.93	66.38	73.71	74.51	73.15	74.61	74.22	75.36		77.89	79.63	79.58	79.86	79.46	74.17	72.88	72.57	72.66	73.15	73.11	71.46	71.35	71.41	72.11	72.31	71.71	72.22	72.14	71.66	60.64	59.94	58.68	61.26
Rhodanobacter lindaniclasticus	60.1	57.79	62.19	62.27	62.55	63.99	62.79	63.57	63.14	68.63	67.55	67.82	68.25	68.37	67.48	67.71	67.63	66.42	73.69	74.91	73.13	74.61	74.19	75.37	77.89		79.85	81.45	82.12	81.76	73.33	72.51	72.39	72.4	72.59	72.69	71.47	71.16	71.25	71.8	72.08	71.74	71.94	71.93	72	60.91	59.61	58.57	61.55
Rhodanobacter panaciterrae	60.04	58.37	62.7	63.15	63.04	64.27	63.24	63.87	63.42	69.33	67.47	67.64	69.41	69.8	69.05	68.9	68.88	67.24	74.96	75.8	74.07	75.63	75.45	76.24	79.63	79.85		82.63	83.55	83	76.38	74.43	74.63	74.69	75.06	74.99	73.11	72.84	72.9	73.51	73.87	73.61	74.07	73.8	73.68	61.12	60.51	59.11	62.29
Rhodanobacter spathiphylli	59.96	58.18	62.31	62.58	62.44	64.27	63.07	63.73	62.96	68.78	67.41	67.5	68.94	69.02	68.33	68.32	68.24	67.06	74.58	75.45	73.78	74.98	74.96	75.73	79.58	81.45	82.63		84.24	83.92	74.84	73.55	73.33	73.56	73.73	73.5	71.91	71.69	72.08	72.72	72.67	72.23	72.75	72.49	72.87	60.77	59.86	59.17	61.9
Rhodanobacter denitrificans	60.25	58.07	62.69	62.89	62.79	64.57	63.2	64.13	63.1	69.08	67.61	67.81	69.26	69.19	68.67	68.74	68.34	67.04	74.94	76.35	74.13	75.63	74.99	76.22	79.86	82.12	83.55	84.24		89.77	75.08	73.8	73.72	73.57	73.98	73.81	72.36	72.05	72.1	72.78	73	72.67	73.05	72.94	73.06	61.25	59.92	58.78	61.86
Rhodanobacter thiooxydans	60.01	58.49	62.84	62.92	63.04	64.61	63.44	64.23	63.23	69.57	67.71	67.8	69.38	69.25	68.79	68.82	68.64	67.07	74.96	76.1	74.02	75.75	75.52	76.27	79.46	81.76	83	83.92	89.77		75.15	74.02	74.08	73.69	74.22	74.01	72.5	72.21	72.27	72.99	73.21	72.98	73.1	73.11	73.02	61.4	59.98	59.2	61.76
Dyella tabacisoli	59.95	57.99	62.53	62.87	62.58	63.71	62.96	63.67	63.34	68.87	66.91	67.06	68.99	69.3	68.83	68.62	68.48	66.89	74.99	75.11	73.16	74.75	74.39	74.21	74.17	73.33	76.38	74.84	75.08	75.15		75.96	75.68	75.9	76.41	76.54	72.83	72.51	72.6	73.37	73.54	73.03	73.79	73.42	73.2	60.66	59.87	58.98	61.87
Dyella terrae	59.89	58.12	62.43	62.2	62.37	63.58	62.51	63.15	62.75	68.86	66.83	66.73	69.12	69.25	68.75	68.73	68.48	66.57	73.87	74.72	72.93	73.87	73.48	73.28	72.88	72.51	74.43	73.55	73.8	74.02	75.96		75.26	75.57	76.02	75.95	72.17	71.81	72.11	72.59	72.83	72.87	72.73	72.79	72.4	60.63	60.03	59.13	61.78
Dyella kyungheensis	59.77	57.91	62.21	62.31	62.28	63.54	62.49	63.35	62.75	68.48	66.51	66.52	68.84	69.17	68.23	68.4	68.07	65.99	73.96	74.87	72.47	73.96	73.49	73.19	72.57	72.39	74.63	73.33	73.72	74.08	75.68	75.26		85.65	82.35	81.93	71.72	71.69	72.05	72.58	73.01	72.36	72.65	72.37	72.23	60.48	59.68	58.64	61.64
Dyella telluris	59.94	58.36	62.32	62.29	62.42	63.58	62.28	63.36	62.87	68.66	66.66	66.45	69.03	69.31	68.34	68.59	68.18	66.39	73.9	74.93	72.61	73.97	73.62	73.57	72.66	72.4	74.69	73.56	73.57	73.69	75.9	75.57	85.65		82.79	82.06	72.1	72.09	72.31	72.74	73.01	72.73	72.7	72.78	72.95	60.61	59.89	58.92	61.67
Dyella amyloliquefaciens	60.16	58.05	62.52	62.23	62.57	63.71	62.68	63.31	62.7	68.8	66.54	66.69	69.01	69.14	68.49	68.8	68.27	66.32	74.45	75.38	72.99	74.31	73.94	73.81	73.15	72.59	75.06	73.73	73.98	74.22	76.41	76.02	82.35	82.79		83.47	72.45	72.33	72.55	73	73.29	72.8	73.29	72.98	73.09	60.83	60.05	59.04	61.92
Dyella solisilvae	60.03	58.23	62.68	62.58	62.44	63.64	62.41	63.55	62.72	69.08	66.82	66.85	69.26	69.28	68.67	68.94	68.51	66.38	74.67	75.42	72.98	74.6	73.88	73.85	73.11	72.69	74.99	73.5	73.81	74.01	76.54	75.95	81.93	82.06	83.47		72.61	72.29	72.68	73.13	73.62	72.86	73.44	72.93	72.92	60.94	60.14	59.02	62.07
Dyella monticola	59.58	57.92	61.92	61.78	62.11	62.91	62.36	63.11	63.03	68.45	66.45	66.54	67.65	67.62	66.8	66.8	66.5	65.72	72.77	73.4	71.33	72.56	71.96	73.7	71.46	71.47	73.11	71.91	72.36	72.5	72.83	72.17	71.72	72.1	72.45	72.61		82.44	83.28	79.84	81.05	80.01	80.73	80.91	80.31	60.33	59.91	58.93	61.76
Dyella choica	59.9	57.82	61.47	61.69	61.91	62.98	62.03	62.92	62.72	68.32	66.2	66.38	67.38	67.86	66.77	66.81	66.65	65.79	72.59	73.49	71.37	72.58	72.2	73.4	71.35	71.16	72.84	71.69	72.05	72.21	72.51	71.81	71.69	72.09	72.33	72.29	82.44		85.76	79.08	80.47	79.75	80.49	80.23	79.91	60.2	59.69	58.68	61.82
Dyella nitratireducens	59.63	57.92	61.49	61.84	61.95	63.02	62.09	62.81	62.62	68.13	66.16	66.23	67.5	67.8	66.93	66.72	66.69	65.6	72.63	73.5	71.17	72.56	72.01	73.46	71.41	71.25	72.9	72.08	72.1	72.27	72.6	72.11	72.05	72.31	72.55	72.68	83.28	85.76		79.76	81.15	80.49	81.08	81.24	80.9	60.37	59.45	58.47	61.67
Dyella dinghuensis	59.87	58.51	62.26	62.26	62.23	63.58	62.62	63.19	62.9	68.55	66.69	66.69	67.9	68.24	67.48	67.35	67.08	65.9	72.73	73.47	71.72	72.93	72.71	74.07	72.11	71.8	73.51	72.72	72.78	72.99	73.37	72.59	72.58	72.74	73	73.13	79.84	79.08	79.76		82.55	80.89	81.98	81.79	80.7	60.48	59.99	59	61.69
Dyella psychrodurans	59.93	58.57	62.49	62.33	62.42	63.54	62.73	63.04	63.03	68.83	66.59	66.69	68.06	68.11	67.23	67.34	67.21	65.87	73.09	73.99	72.09	73.38	73.09	74.23	72.31	72.08	73.87	72.67	73	73.21	73.54	72.83	73.01	73.01	73.29	73.62	81.05	80.47	81.15	82.55		81.71	83.18	82.45	81.86	60.4	60.15	59.02	62.03
Dyella mobilis	59.88	58.07	61.91	62.01	62.36	63.3	62.58	63.03	62.82	68.71	66.46	66.5	67.77	68.06	66.86	67.46	67.05	65.52	73.12	73.44	71.81	72.78	72.75	73.97	71.71	71.74	73.61	72.23	72.67	72.98	73.03	72.87	72.36	72.73	72.8	72.86	80.01	79.75	80.49	80.89	81.71		84.14	84.07	83.29	60.27	59.77	58.76	62.02
Dyella flava	60.04	58.19	62.22	62.35	62.35	63.34	62.42	63.07	63.17	68.76	66.62	66.68	67.95	68.23	67.23	67.33	67.3	65.99	73.07	73.93	71.97	73.14	72.94	74.37	72.22	71.94	74.07	72.75	73.05	73.1	73.79	72.73	72.65	72.7	73.29	73.44	80.73	80.49	81.08	81.98	83.18	84.14		85.9	84.42	60.52	60.15	59.04	61.83
Dyella caseinilytica	59.76	58.25	62.01	62.37	62.13	63.34	62.49	62.99	63.12	68.61	66.68	66.58	67.82	67.77	67.2	66.98	67.11	65.72	73.06	73.43	71.83	73.01	72.75	74.3	72.14	71.93	73.8	72.49	72.94	73.11	73.42	72.79	72.37	72.78	72.98	72.93	80.91	80.23	81.24	81.79	82.45	84.07	85.9		84.89	60.33	59.99	59.22	61.83
Dyella acidiphila	59.77	58.06	61.77	61.93	62.13	63.32	62.31	63	63.06	68.68	66.48	66.38	67.64	68.01	67.01	67.34	66.88	65.82	73.15	73.62	71.78	72.51	72.44	74.07	71.66	72	73.68	72.87	73.06	73.02	73.2	72.4	72.23	72.95	73.09	72.92	80.31	79.91	80.9	80.7	81.86	83.29	84.42	84.89		60.31	59.8	58.93	61.62
Chiayiivirga flava	60.86	58.53	61.3	60.85	61.39	61.82	61.44	62.12	60.31	64.21	60.9	60.84	60.39	60.46	60.09	59.92	60.06	59.38	61.51	62.07	60.9	61.26	61.35	60.79	60.64	60.91	61.12	60.77	61.25	61.4	60.66	60.63	60.48	60.61	60.83	60.94	60.33	60.2	60.37	60.48	60.4	60.27	60.52	60.33	60.31		64.55	63.15	67.17
Aquimonas voraii	60.47	58.51	60.13	60.01	60.55	60.87	60.11	60.85	59.57	63.39	59.97	60.25	59.79	59.98	59.28	59.49	59.55	58.98	60.6	61.17	60.31	60.73	60.51	60.34	59.94	59.61	60.51	59.86	59.92	59.98	59.87	60.03	59.68	59.89	60.05	60.14	59.91	59.69	59.45	59.99	60.15	59.77	60.15	59.99	59.8	64.55		62.33	65.99
Pseudomarimonas arenosa	59.51	58.55	58.98	58.8	59.18	59.79	59.17	59.59	58.96	62.01	59.28	59.3	58.61	58.79	58.11	58.39	58.3	58.02	59.25	60.04	58.99	59.33	59.46	59.38	58.68	58.57	59.11	59.17	58.78	59.2	58.98	59.13	58.64	58.92	59.04	59.02	58.93	58.68	58.47	59	59.02	58.76	59.04	59.22	58.93	63.15	62.33		64.59
Rehaibacterium terrae	62.44	60.46	62.65	62.26	62.72	63.65	62.41	63.71	61.43	65.96	62.04	62.36	61.45	61.4	60.71	60.88	60.86	60.18	62.43	63.29	62.04	62.43	62.5	62.33	61.26	61.55	62.29	61.9	61.86	61.76	61.87	61.78	61.64	61.67	61.92	62.07	61.76	61.82	61.67	61.69	62.03	62.02	61.83	61.83	61.62	67.17	65.99	64.59
Silanimonas lenta	60.98	59.4	60.56	59.92	60.33	61.82	60.32	61.62	60.29	63.68	60.27	60.51	59.81	59.98	59.2	59.47	59.35	58.78	60.85	61.37	60.29	60.68	60.7	60.42	59.5	60.04	60.24	60.06	60.15	60.04	59.87	59.94	59.82	59.8	59.92	60.2	59.91	59.9	59.64	59.98	60	59.96	60.09	59.89	59.83	63.49	63.36	61.87	66.82
Arenimonas oryziterrae	60.45	59.24	61.41	61.11	61.25	62.04	61.15	61.61	60.02	63.47	60.44	60.54	60.48	60.58	60.09	60.11	60.1	58.97	60.99	61.49	61.01	61.23	61.47	60.47	60.34	60.66	61.01	60.56	60.95	60.92	60.84	60.46	60.56	60.76	60.33	60.76	60.22	60.43	60.24	60.46	60.49	60.31	60.4	60.85	60.31	65.11	63.5	62.29	68.25
Arenimonas maotaiensis	59.86	59.36	60.37	59.85	59.75	60.86	59.71	60.43	58.98	61.94	59.62	59.75	59.47	59.58	59.14	59.22	59.17	58.34	59.91	60.65	59.93	59.99	59.93	59.8	59.35	59.7	59.55	59.74	59.71	59.76	59.82	59.76	59.61	59.82	59.46	59.46	59.53	59.59	59.27	59.68	59.7	59.54	59.8	59.71	59.71	62.85	62.39	61.56	64.99
Arenimonas fontis	61.96	60.08	61.96	60.89	61.67	62.84	61.51	62.73	60.75	64.93	61.22	61.45	60.79	60.78	60.25	60.25	60.15	59.92	61.88	62.65	61.42	61.71	61.57	61.14	60.75	60.83	61.01	61.07	61.15	61.28	60.93	60.92	60.75	60.94	60.92	61.19	61.02	60.71	60.88	61.15	60.95	60.86	61.24	61.18	61.01	65.59	64.54	63.59	69.84
Arenimonas composti	61.43	59.44	60.93	60.61	60.78	62.13	60.7	61.61	60.38	63.79	60.67	60.74	60.33	60.32	59.73	59.42	59.75	59.4	61.07	61.97	61.02	60.98	61.03	60.73	60.23	60.62	60.59	60.22	60.82	60.83	60.5	60.49	60.12	60.31	60.2	60.52	60.17	60.1	60.09	60.72	60.66	60.39	60.6	60.54	60.48	64.92	63.64	62.5	68.55
Arenimonas metalli	61.37	59.96	62.41	60.98	61.52	62.78	61.56	62.29	60.41	64.12	60.7	60.95	60.62	60.68	60.19	60.33	60.31	59.79	61.58	62.23	61.18	61.49	61.6	60.83	60.69	60.9	60.95	61.15	61.41	61.34	60.98	60.91	60.99	61.01	61	61.16	60.72	60.7	60.86	60.89	60.89	60.89	61.18	60.83	61.03	65.77	64.39	63.3	69.41
Arenimonas terrae	61.36	59.59	61.54	61.03	61.22	62.34	61.08	62.17	60.47	63.62	60.76	60.97	60.56	60.45	59.9	60.03	60.08	59.47	61.48	62.07	61.1	61.38	61.43	61.06	60.87	60.67	61.1	61.26	61.12	61.01	60.6	60.69	60.25	60.5	60.61	60.85	60.24	60.07	60.36	60.79	60.56	60.3	60.68	60.49	60.47	65.76	64.25	62.91	69.38
Arenimonas malthae	62.12	60.24	62.14	61.49	61.88	63	61.95	62.93	60.61	64.58	61.17	61.51	61.17	61.15	60.71	60.86	60.78	59.99	61.92	62.86	61.78	61.7	62	61.41	61.14	61.55	61.54	61.6	61.83	61.62	61.52	61.44	61.5	61.22	61.25	61.75	61.01	60.96	60.93	61.05	61.02	61.11	61.12	61.13	61.14	66.09	65.04	63.74	70
Arenimonas caeni	61.6	59.75	61.96	61.28	61.65	62.66	61.51	62.45	60.47	64.25	61.05	61.25	60.91	60.83	60.34	60.42	60.46	59.7	61.5	62.49	61.53	61.67	61.78	61.17	60.85	61.2	61.24	61.44	61.56	61.46	60.96	61.01	60.94	61.04	60.89	61.35	60.82	60.7	60.84	61.16	60.84	60.91	61.1	61.14	61.09	65.7	64.68	63.53	69.69
Arenimonas donghaensis	61.33	59.32	61.39	60.76	61.09	62.05	61.07	61.8	60.21	63.82	60.69	60.82	60.57	60.53	60.06	60.06	60.06	59.55	61.16	61.98	61.03	61.42	61.41	60.82	60.57	60.66	60.84	60.8	60.95	61.1	60.72	60.76	60.48	60.36	60.65	60.83	60.32	60.19	60.61	60.63	60.37	60.45	60.61	60.54	60.59	65.26	64.11	63.04	68.84
Arenimonas soli	61.33	59.35	61.15	60.71	61.01	62	60.96	61.86	60.09	63.91	60.66	60.76	60.43	60.43	60.07	60.02	59.97	59.5	60.98	62.05	61.07	61.35	61.35	60.74	60.43	60.71	60.85	60.81	60.86	60.95	60.48	60.51	60.38	60.45	60.65	61	60.09	60.14	60.32	60.41	60.39	60.37	60.56	60.47	60.39	64.95	64.02	62.7	68.7
Coralloluteibacterium stylophorae	60.97	58.16	60.41	59.98	60.6	61.56	60.44	61.92	60.06	63	60.15	60.38	59.71	59.73	59.33	59.55	59.29	58.42	60.6	61.61	60.33	60.58	60.44	60.13	60.15	61.34	60.3	60.14	60.05	60.27	59.94	59.87	59.52	59.5	59.8	59.9	59.62	59.24	59.52	59.72	59.86	59.43	59.67	59.58	59.5	64.48	63.15	61.49	67.64
Vulcaniibacterium thermophilum	62.07	59.63	61.7	60.89	61.31	62.7	61.36	62.51	60.83	64.26	61.36	61.53	60.56	60.53	59.81	59.82	59.93	59.32	61.7	62.52	61.27	61.64	61.7	61.09	60.52	60.95	60.92	60.9	61.17	61.21	61.01	60.8	60.5	60.63	60.73	61.07	60.79	60.46	60.48	60.6	60.92	60.68	60.82	60.94	60.64	65.56	63.76	62.4	68.31
Lysobacter bugurensis	60.68	58.67	60.35	59.87	60.34	61.26	60.59	61.52	59.96	62.89	60.56	60.63	59.59	59.63	59.14	59.07	59.17	58.64	60.47	61.05	60.18	60.73	60.8	60.43	59.68	60.21	60.27	60.18	60.07	60.24	60.09	60.1	59.92	60.15	59.91	60.27	59.87	59.95	60.13	60.25	60.21	59.99	60.34	60.41	60.05	63.88	62.41	61.59	66.71
Lysobacter lacus	60.63	59.04	60.43	59.95	60.44	61.55	60.46	61.59	59.83	62.54	60.26	60.38	59.61	59.75	59.37	59.2	59.55	58.87	60.47	61.38	60.41	60.58	60.48	60.62	59.92	60.22	60.31	60.35	60.25	60.32	60.18	60.36	59.84	60.06	60.27	60.41	59.89	59.69	59.62	59.87	59.9	60.1	60.12	60.04	59.98	64.24	62.41	61.56	65.99
Lysobacter segetis	60.55	58.73	60.2	59.8	60.27	61.33	60.38	61.46	59.45	62.92	60.2	60.37	59.65	59.66	59.21	59.17	59.26	58.14	60.58	61.21	60.45	60.38	60.24	60.37	59.73	60.09	59.97	60.27	60.23	60.4	60.11	60.24	59.78	59.86	60.28	60.34	59.85	59.89	59.85	59.97	60.08	60.04	60.35	60.01	59.91	63.84	62.35	61.43	65.96
Lysobacter terrigena	60.24	58.56	59.96	59.65	59.94	61.14	59.85	60.96	59.61	62.36	60.09	60.17	59.29	59.52	59.08	58.92	59.28	58	60.42	60.91	60.26	60.33	60.38	60.36	59.49	59.92	60.02	60.19	59.82	59.98	59.77	59.83	59.63	59.69	59.74	59.92	59.52	59.46	59.41	59.86	60.04	59.7	59.87	59.86	59.79	63.56	61.89	61.03	65.72
Lysobacter xinjiangensis	60.54	58.61	60.44	59.53	60.1	61.34	60.11	61.17	59.58	62.75	60.27	60.2	59.52	59.88	59.13	59.19	59.33	58.42	60.68	61.13	60.33	60.52	60.37	60.39	59.57	59.98	60.32	59.99	60.14	60.21	60.16	60.2	59.78	59.77	59.91	60.12	59.65	59.85	59.67	60.03	59.9	59.77	60.11	59.91	59.75	63.81	62.03	61.08	65.93
Lysobacter alkalisoli	60.79	58.38	60.38	59.92	60.29	61.56	60.5	61.38	59.76	62.95	60.64	60.48	59.74	59.8	59.09	59.28	59.41	58.57	60.93	61.41	60.3	60.88	60.8	60.54	59.78	60.03	60.28	59.99	60.09	60.17	60.06	60.14	59.83	59.99	60.04	60.38	59.62	60.07	59.63	59.91	60.13	59.81	60.42	60.03	59.87	64.12	62.41	61.57	67.24
Lysobacter maris	61.03	58.38	60.66	59.91	60.7	61.86	60.86	61.84	59.96	63.01	60.88	60.67	60.14	60.16	59.37	59.57	59.73	59.32	61.5	61.76	60.98	61.33	61.24	60.75	60.12	60.49	60.71	60.36	60.75	60.91	60.26	60.45	60.11	60.3	60.27	60.36	60.15	60.16	60.18	60.53	60.61	60.23	60.83	60.55	60.52	64.66	62.94	61.82	67.35
Lysobacter penaei	60.67	58.47	60.57	59.83	60.45	61.55	60.55	61.46	59.75	62.98	60.54	60.53	60.05	60.03	59.42	59.7	59.67	58.86	61.18	61.63	60.79	61.2	61.1	60.82	59.99	60.47	60.48	60.36	60.47	60.73	60.15	60.43	60.13	60.3	60.43	60.35	60.17	60.19	60.19	60.33	60.61	60.31	60.62	60.38	60.38	64.18	62.32	61.43	66.75
Lysobacter aestuarii	60.83	58.56	60.75	59.77	60.36	61.32	60.54	61.44	59.91	62.96	60.6	60.6	60.15	60.08	59.4	59.65	59.69	59.14	61.14	61.72	60.93	61.27	61.1	60.59	60.31	60.68	60.54	60.35	60.57	60.69	60.32	60.46	60.27	60.16	60.54	60.46	60.12	59.98	59.99	60.57	60.53	60.2	60.72	60.45	60.61	64.16	62.42	61.56	67.05
Lysobacter spongiae	60.68	58.22	60.57	59.66	60.44	61.27	60.68	61.44	59.55	62.8	60.47	60.62	59.93	59.93	59.34	59.51	59.65	59.05	60.77	61.33	60.55	60.83	60.82	60.4	60.1	60.35	60.24	60.02	60.3	60.41	60.11	60.25	60.01	60.07	60.31	60.32	59.88	59.96	60.06	60.45	60.46	59.98	60.44	60.36	60.39	63.96	62.13	61.31	66.83
Lysobacter arseniciresistens	61.29	59.13	61.27	60.29	60.94	61.9	61.47	62.12	59.92	63.34	60.87	60.98	60.55	60.63	59.92	60.01	60.09	58.82	61.29	62	60.97	61.49	61.25	61.22	60.98	61.08	61	61.29	61.11	61.28	60.55	60.73	60.67	60.79	60.79	60.92	60.36	60.35	60.45	60.68	60.4	60.61	60.5	60.5	60.54	64.98	62.87	62.05	67.22
Lysobacter spongiicola	60.57	58.51	60.28	59.53	60.14	61.11	61.08	61.04	59.37	62.73	60.08	60.3	59.57	59.62	59.08	59.1	59.37	58.34	60.45	61.21	60.2	60.71	60.63	60.57	60.14	60.48	60.21	60.31	60.13	60.34	59.88	59.86	59.67	59.63	59.91	60.05	59.6	59.64	59.45	60.08	60.04	59.67	59.82	59.75	59.7	63.8	61.99	61.16	66.58
Lysobacter defluvii	60.85	58.28	60.17	59.35	59.78	60.89	60.36	60.99	59.17	62.34	60.15	60.22	59.33	59.4	59.03	58.83	59	58.55	60.34	61.2	60.19	60.41	60.37	60.29	60.02	60.07	60.12	60.16	59.99	60.05	59.71	59.65	59.36	59.69	59.68	60	59.31	59.54	59.26	59.82	59.91	59.61	59.76	59.65	59.31	63.21	61.92	61.12	65.62
Lysobacter concretionis	60.66	58.33	60.65	59.9	60.15	61.06	61.09	61.57	59.58	62.47	60.42	60.37	59.71	59.6	59.25	59.2	59.34	58.31	60.75	61.58	60.36	60.79	60.47	61.03	60.23	60.67	60.68	61.07	60.84	61.23	60.29	60.24	59.81	59.92	60.15	59.93	59.99	59.46	59.52	60.18	59.74	59.71	59.81	59.92	59.79	64.12	62.1	61.42	66.51
Lysobacter antarcticus	60.29	58.37	60.15	59.72	59.65	60.87	60.42	60.85	59.37	62.29	59.95	60.07	59.61	59.48	58.99	58.93	59.25	58.46	60.54	60.88	60.21	60.66	60.3	60.24	59.92	60.32	60.39	60.47	60.37	60.26	60.09	59.7	59.76	59.96	59.68	59.76	59.54	59.43	59.5	59.84	59.76	59.76	59.72	59.74	59.79	63.45	62.23	61.25	65.96
Lysobacter avium	60.24	58.31	60.22	59.55	59.55	60.76	60.48	60.8	59.29	62.13	59.94	59.97	59.49	59.27	58.93	58.88	58.99	58.39	60.36	60.71	60.13	60.4	60.11	60.07	59.81	60.27	60.12	60.41	60.11	60.05	59.86	59.52	59.59	59.63	59.58	59.51	59.3	59.24	59.37	59.68	59.53	59.66	59.58	59.7	59.55	63.24	61.99	61.12	65.78
Lysobacter ciconiae	60.2	58.15	60.1	59.53	59.41	60.67	60.77	60.93	59.53	61.92	59.8	59.89	59.37	59.26	58.82	58.82	58.88	58.15	60.32	60.51	59.97	60.26	59.83	59.95	59.83	60.05	60.13	60.44	60.03	60.1	59.88	59.53	59.47	59.69	59.36	59.36	59.12	59.03	59.24	59.56	59.55	59.51	59.54	59.43	59.45	63.2	61.83	60.96	65.66
Lysobacter psychrotolerans	60.62	58.48	60.75	59.85	60.62	61.54	60.72	61.53	60.23	62.97	60.23	60.37	59.98	59.93	59.76	59.31	59.48	58.67	60.95	61.37	60.77	61.28	61	60.72	60.03	60.62	60.9	60.67	60.81	60.98	60.38	60.19	60.16	60.23	60.55	60.57	60.03	59.99	59.94	60.51	60.39	60.01	60.22	60.39	60.1	64.79	62.61	61.55	67.3
Lysobacter daejeonensis	60.91	58.69	61.24	60.19	60.53	61.81	60.59	61.91	59.79	62.99	60.39	60.38	60.03	60	59.56	59.78	59.66	59.16	61.39	61.95	61.03	61.42	61.15	60.88	60.46	60.55	60.7	61.02	61.2	61.29	60.56	60.9	60.29	60.3	60.78	60.9	60.29	60.09	60.21	60.51	60.58	60.43	60.56	60.59	60.51	64.68	62.9	61.91	67.29
Lysobacter ruishenii	61.08	58.55	61.1	60.05	60.84	62.11	60.69	61.71	59.56	62.94	60.36	60.6	59.87	59.88	59.51	59.89	59.41	58.95	60.99	61.7	60.72	61.21	60.74	60.74	60.34	61.8	60.65	60.92	61.05	61.07	60.45	60.56	60.28	60.51	60.6	60.55	60.1	59.93	60.04	60.48	60.12	60.4	60.3	60.24	60.25	64.66	62.41	61.66	66.95
Lysobacter oryzae	60.8	58.83	60.95	60.11	60.65	61.74	60.9	61.69	60.01	63.09	60.36	60.34	60.03	60.09	59.68	59.69	59.82	59.02	61.37	61.83	61.03	61.36	61.06	60.99	60.41	60.98	60.84	60.97	61.05	61.09	61.01	60.71	60.69	60.85	60.84	60.91	60.31	60.36	60.53	60.69	60.78	60.7	60.6	60.6	60.51	64.7	62.81	61.84	67.22
Lysobacter terrestris	60.91	58.95	61.1	60.26	60.83	61.72	60.67	61.85	60.01	63.08	60.53	60.57	60.3	60.28	59.91	59.86	59.83	59.03	61.34	61.99	61	61.28	61.2	60.86	60.32	60.59	60.81	60.69	60.88	60.87	60.89	60.69	60.46	60.84	60.89	60.8	60.58	60.69	60.63	60.89	60.78	60.54	60.88	60.8	60.85	64.55	62.9	62.04	67
Lysobacter silvisoli	60.92	58.6	60.86	60.34	60.75	62.02	60.65	61.95	60.08	63.49	60.49	60.57	59.97	60.12	59.37	59.16	59.52	58.75	61.16	61.71	60.61	61.17	61.26	60.46	60.05	60.5	60.65	60.48	60.78	60.96	60.47	60.58	60.54	60.47	60.57	60.63	60.12	60.04	60.02	60.24	60.35	60.09	60.24	60.22	60.26	64.67	62.47	61.88	67.39
Lysobacter antibioticus	60.57	57.87	60.62	59.63	60.22	61.4	60.37	61.51	59.78	62.58	60	59.91	59.45	59.51	59.12	58.75	59.15	58.3	60.54	61.09	60.31	60.94	60.59	60.14	59.92	60.25	60.2	60.1	60.19	60.48	60.41	60.01	59.69	59.95	60.17	60.22	59.63	59.35	59.62	59.84	59.74	59.65	59.76	59.71	59.64	63.93	61.95	60.89	66.72
Lysobacter enzymogenes	60.47	57.79	60.27	59.36	60.31	61.08	60.28	61.44	59.27	62.56	59.74	59.86	59.42	59.49	59.02	58.81	59.06	58.14	60.6	61.03	60.1	60.81	60.76	60.02	59.82	60.16	60.47	60.07	60.42	60.49	60.04	59.96	59.73	59.75	60.08	59.86	59.54	59.28	59.34	59.79	59.79	59.4	59.51	59.28	59.46	63.92	61.9	60.75	66.68
Lysobacter niastensis	60.7	58.49	60.79	60.05	60.71	61.63	60.5	61.76	59.6	62.62	60.35	60.48	59.78	59.9	59.39	59.38	59.5	58.51	61	61.45	60.61	60.94	60.75	60.62	59.96	60.31	60.8	60.62	60.62	60.47	60.31	60.22	60.12	60.03	60.1	60.16	59.92	59.85	59.98	60.32	60.3	60.01	60.24	60.28	60.3	64.25	62.5	61.36	66.79
Lysobacter arenosi	60.63	58.42	61.08	60.23	60.6	61.75	60.54	61.68	59.57	62.9	60.05	60.31	59.89	59.81	59.4	59.32	59.45	58.62	60.93	61.42	60.83	61.15	61.1	60.62	60.42	60.78	60.7	60.55	60.98	60.77	60.46	60.39	60.24	60.16	60.66	60.57	59.93	59.82	60.01	60.54	60.61	60.1	60.26	60.28	60.19	64.33	62.44	61.78	66.89
Lysobacter prati	60.57	58.34	60.77	60.12	60.41	61.58	60.45	61.74	59.64	62.56	60.06	60.47	59.66	59.56	59.19	59.08	59.18	58.26	60.57	61.15	60.59	60.86	60.74	60.57	60.21	60.59	60.67	60.45	60.51	60.54	60.26	60.13	59.96	59.9	60.2	60.35	59.71	59.66	59.67	60.41	60.18	59.74	59.98	59.78	59.94	64.2	62.25	61.62	66.55
Lysobacter panacisoli	61.09	58.38	60.93	59.93	60.56	61.82	60.48	61.77	59.72	62.66	60.27	60.24	59.66	59.79	59.33	59.14	59.5	58.46	60.74	61.25	60.59	60.87	60.66	60.56	60.13	60.47	60.55	60.51	60.46	60.18	60.18	60.22	60.13	60.23	60.52	60.54	59.89	59.84	60.01	60.5	60.44	59.99	60.12	60.11	59.98	64.48	62.43	61.3	66.89
Lysobacter soli	60.78	58.43	60.77	59.94	60.64	61.79	60.54	61.57	59.61	62.7	60.28	60.49	59.65	59.92	59.19	59.15	59.52	58.11	60.73	61.14	60.47	60.56	60.5	60.48	60.05	60.21	60.61	60.15	60.34	60.37	60.19	60.01	60.09	60.16	60.37	60.58	59.75	59.79	59.73	60.47	60.36	59.96	60.02	60	59.92	64.28	62.22	61.03	66.34
Vulcaniibacterium gelatinicum	62.16	60.13	62.02	61.1	61.68	63.15	62.04	63.09	61.06	65.55	61.6	61.62	61.07	61.26	60.43	60.75	60.54	59.77	62.28	63.23	61.92	62.02	62.06	61.57	60.91	61.47	61.28	61.4	61.69	61.74	61.68	61.43	61.21	61.29	61.38	61.81	61.26	61.08	61.13	61.24	61.51	61.48	61.51	61.32	61.19	66.08	64.21	63.05	69.42
Lysobacter caseinilyticus	60.39	58.72	60.54	60.08	60.49	61.86	60.57	61.28	59.85	63.27	60.44	60.48	60.13	60.16	59.68	59.74	59.68	58.41	60.76	61.47	60.73	61.05	60.84	60.67	60.04	60.51	60.62	60.3	60.55	60.58	60.57	60.31	59.97	60.21	60.36	60.17	60.07	60.04	60.04	60.5	60.52	60.29	60.4	60.26	60.23	64.35	62.43	61.44	66.83
Lysobacter dokdonensis	60.41	58.72	60.58	60.06	60.63	61.6	60.73	61.42	59.88	62.98	60.22	60.4	59.89	60.01	59.33	59.67	59.53	58.81	60.72	61.49	60.66	60.97	60.89	60.46	59.91	60.56	60.44	60.16	60.68	60.69	60.63	60.27	60.11	60.42	60.39	60.4	60.05	59.95	59.91	60.56	60.61	60.41	60.4	60.39	60.35	64.01	62.35	61.52	66.79
Lysobacter gilvus	60.28	58.59	60.38	59.72	60.18	61.37	60.43	61.29	59.66	62.98	59.94	60	59.65	59.75	59.29	59.5	59.42	58.56	60.53	61.15	60.52	60.77	60.56	60.18	59.66	60.51	60.04	60.09	60.45	60.67	60.43	59.93	59.96	60	60.02	60.19	59.73	59.76	59.71	60.18	60.28	60.13	60.16	60.08	60.08	63.75	62.2	61.27	66.46
Lysobacter silvestris	59.83	57.97	59.53	58.91	59.54	60.43	59.58	60.17	58.79	61.57	59.35	59.29	58.77	58.88	58.53	58.55	58.62	58.03	59.97	60.43	59.87	59.99	59.99	59.49	59.33	59.48	59.5	59.41	59.74	59.5	59.2	59.14	59.28	59.52	59.32	59.46	58.9	59.03	58.74	59.44	59.53	59.2	59.31	59.08	59	62.47	61.22	60.53	64.61
Lysobacter pythonis	60.42	58.64	60.09	59.59	60.01	61.31	60.45	61.38	59.66	62.54	60.09	60.02	59.45	59.66	59.1	59.1	59.41	58.6	60.65	61.1	60.32	60.37	60.54	60.31	59.47	60.05	60.25	59.95	60.17	60.06	59.98	60.03	59.82	60.01	60	60.13	59.72	59.73	59.52	59.97	59.93	60.02	59.92	59.64	59.8	63.4	62.12	61.39	65.54
Lysobacter oculi	60.43	58.42	60.35	59.77	60.11	61.32	60.2	61.25	59.49	62.41	60.13	60.34	59.95	60.14	59.63	59.64	59.76	58.82	60.59	61.4	60.45	60.86	60.61	60.23	59.98	60.28	60.11	60.27	60.18	60.34	60.13	60.19	60.12	59.97	60.28	60.52	59.88	59.75	59.78	60	59.97	60.19	60.28	60.05	60.16	63.61	62.12	61.61	65.47
Lysobacter tolerans	59.81	58.24	59.73	59.35	59.57	60.68	59.62	60.58	59.19	61.88	59.7	59.56	59.37	59.4	58.9	59.15	59.03	58.53	60.25	60.66	60.04	59.95	60.2	59.71	59.35	59.64	59.76	59.51	59.71	59.73	59.83	59.8	59.49	59.63	59.63	59.76	59.73	59.39	59.47	59.71	59.6	59.62	59.84	59.66	59.56	62.87	61.8	61.07	65.09
Lysobacter lycopersici	60.68	58.82	60.72	60	60.74	61.58	60.56	61.5	60.07	63.34	60.55	60.59	60.28	60.16	59.68	59.71	59.94	59.3	61.25	61.75	60.96	61.55	61.55	61	60.62	60.82	60.86	60.76	60.97	60.98	60.84	60.77	60.45	60.71	60.71	60.73	60.22	60.18	60.28	60.68	60.66	60.48	60.64	60.53	60.65	63.77	62.6	61.81	66.26
Thermomonas aquatica	60.73	58.95	60.64	60.17	60.6	62.03	60.55	61.75	59.77	63.02	60.34	60.37	59.9	60.18	59.47	59.86	59.73	59.17	61.04	61.57	60.7	60.85	60.89	60.61	60.09	60.48	60.27	60.48	60.58	60.64	60.69	60.55	60.15	60.55	60.48	60.66	60.06	60.02	59.93	60.26	60.12	60.21	60.36	60.17	60.21	64.39	62.44	61.71	66.57
Thermomonas carbonis	60.3	57.98	60.16	59.63	60	61.22	59.77	60.89	59.42	62.32	59.62	59.57	59.25	59.57	58.99	59.28	59.21	58.51	60.03	60.75	59.85	60.3	60.3	60.03	59.54	59.9	59.94	59.66	60.05	60.19	59.74	59.71	59.41	59.78	59.8	59.89	59.34	59.2	59.09	59.73	59.64	59.36	59.69	59.57	59.48	63.34	61.71	60.99	65.61
Thermomonas haemolytica	61.3	59.47	61.06	60.59	60.95	62.48	61.36	62.16	60.59	63.18	60.7	60.78	60.28	60.39	59.81	59.78	59.95	59.29	61.33	62.05	61.24	61.3	61.27	61.09	60.64	61.03	61.14	61.23	61.03	61.19	60.95	60.96	60.62	60.81	60.74	60.98	60.41	60.47	60.27	60.59	60.86	60.59	60.61	60.44	60.48	64.74	62.73	62.29	66.9
Thermomonas hydrothermalis	61.74	59.47	61.31	60.39	60.8	62.26	60.89	62.29	60.88	63.88	60.68	60.72	60.28	60.38	59.65	60.06	59.82	59.35	61.49	62.3	61.16	61.48	61.52	61.01	60.42	61.14	60.92	60.96	61.01	61.1	60.89	61	60.78	60.82	60.95	60.95	60.49	60.57	60.46	60.54	60.59	60.52	60.66	60.51	60.56	64.53	63.14	62.21	66.82
Thermomonas beijingensis	60.19	58.58	60.32	59.57	59.94	61.17	60.09	60.9	59.27	62.47	59.67	59.69	59.31	59.43	59.21	59.42	59.24	58.61	60.61	61.18	60.52	60.59	60.57	60.21	59.93	60.32	60.1	60.22	60.54	60.45	60.34	60.01	59.9	60.3	60	60.16	59.64	59.59	59.64	59.95	60	59.98	60	59.99	59.99	63.16	61.97	61.11	65.48
Thermomonas brevis	60.81	58.6	60.52	59.78	60.32	61.73	60.68	61.44	59.72	62.88	60.27	60.4	59.49	59.63	59.2	59.24	59.12	58.77	60.87	61.33	60.49	60.88	60.82	60.58	60.28	60.44	60.6	60.81	60.58	60.88	60.05	60.14	59.81	60.23	60.33	60.1	59.64	59.61	59.6	60.03	59.8	59.76	59.93	59.42	59.65	63.79	61.96	61.15	65.99
Thermomonas fusca	60.67	58.58	60.4	59.83	60.29	61.63	60.66	61.42	59.39	62.68	60.13	60.34	59.52	59.54	58.97	59.42	59.13	58.79	60.58	61.53	60.38	60.61	60.44	60.62	59.82	60.43	60.3	60.63	60.67	60.99	60.33	59.99	59.88	60.05	60.1	60.12	59.87	59.77	59.48	59.83	59.88	59.8	59.97	59.76	59.83	63.74	61.98	61.42	66
Lysobacter profundi	60.69	58.92	60.95	60.42	60.74	61.75	61.01	61.77	59.77	63.07	60.25	60.2	59.95	60.03	59.63	59.52	59.61	58.75	60.92	61.8	60.76	61.24	61.02	60.6	60.44	60.87	60.68	60.94	61.04	60.83	60.79	60.39	60.1	60.33	60.41	60.45	60.25	59.92	60.07	60.43	60.34	60.29	60.41	60.54	60.37	64.43	62.43	61.85	67
Lysobacter telluris	60.63	58.82	60.68	60.74	61.23	62.19	61.04	62.01	60.38	63.58	60.71	60.56	60.19	60.38	59.9	59.77	59.96	59.24	61.42	62.13	61.22	61.72	61.74	61.1	60.88	61.29	61.3	61.18	61.34	61.44	60.98	60.59	60.57	60.68	60.95	61.11	60.42	60.38	60.32	60.83	60.76	60.67	60.73	60.65	60.52	64.57	62.61	62.01	67.16
Luteimonas lumbrici	61.28	59.26	61.11	60.05	60.79	62.28	61.66	62.15	60.55	63.7	61.02	61.14	60.43	60.4	59.79	59.88	59.83	59.41	61.39	62.52	61.45	61.51	61.7	60.99	60.95	61.4	61.02	61.22	61.31	61.34	60.85	60.98	60.81	60.83	60.99	61.12	60.78	60.51	60.6	60.99	60.74	60.7	60.96	60.68	60.89	64.71	63.1	62.54	67.39
Luteimonas weifangensis	61.21	59.25	61.4	60.83	61.28	62.5	61.25	62.33	60.92	63.59	61.08	61.1	60.1	60.2	59.65	59.73	59.78	58.99	61.44	62.55	61.11	61.73	61.59	61.27	60.94	61.65	61.38	61.55	61.84	61.88	61.13	60.46	60.47	60.57	60.72	60.71	60.13	60.39	60.26	60.66	60.53	60.43	60.51	60.53	60.42	65.02	62.65	61.94	67.4
Luteimonas cucumeris	60.89	58.79	60.88	60.2	60.88	62.19	60.94	61.79	60.1	63.19	60.62	60.61	59.94	59.99	59.3	59.15	59.37	58.5	60.71	61.41	60.27	60.91	60.92	60.51	60.01	60.37	60.76	60.38	60.49	60.43	60.33	59.96	60.09	60.13	60.2	60.39	59.73	59.88	59.77	60.14	59.96	59.77	60.02	59.83	59.73	64.59	62.38	61.52	67.02
Luteimonas gilva	60.69	58.7	60.95	60.08	60.96	62.12	60.87	61.74	60.1	63.24	60.49	60.52	60.25	59.9	59.53	59.23	59.67	58.87	60.8	61.7	60.59	61.19	60.93	60.48	60.03	60.62	60.69	60.24	60.65	60.83	60.26	60.06	60.01	60.27	60.46	60.35	59.73	59.54	59.83	60.13	60.07	59.74	60.06	59.99	60.01	64.39	62.52	61.64	67.27
Luteimonas mephitis	60.77	58.66	61.06	60.3	60.84	62.13	60.81	61.94	59.82	63.47	60.67	60.76	60.03	59.92	59.51	59.41	59.46	58.92	61.04	61.66	60.86	61.44	61.19	60.71	60.74	61.17	61.02	61.17	61.19	61.21	60.44	60.39	60.06	60.59	60.6	60.65	59.78	59.95	59.93	60.4	60.41	60.17	60.31	60.19	60.12	64.39	62.37	61.46	66.8
Luteimonas aquatica	60.81	58.59	60.66	60.09	60.6	62.11	60.82	62.25	60.25	63.57	60.44	60.36	59.72	59.76	59.05	59.05	59.31	58.56	61.08	61.62	60.61	61.05	60.82	60.52	60.17	60.47	60.52	60.53	60.85	60.74	60.14	59.99	59.97	60.28	60.39	60.42	59.92	59.92	59.86	60.18	60.08	59.91	60.16	59.98	59.99	64.66	62.41	61.61	67.08
Luteimonas panaciterrae	60.37	58.52	60.64	60.16	60.52	61.63	60.7	61.68	59.86	63.05	60.23	60.06	59.63	59.53	59.08	59.06	59.15	58.32	60.75	61.25	60.52	60.8	60.53	60.08	59.99	60.22	60.32	60.12	60.45	60.35	60.09	59.92	60.02	60.07	60.22	60.19	59.46	59.68	59.64	60.03	59.98	59.81	59.93	59.77	59.6	64.4	62.2	61.53	66.71
Luteimonas terricola	61.38	58.19	60.3	59.76	60.08	61.04	60.37	61.01	59.52	62.82	59.99	60.17	59.56	59.48	59.16	59.13	59.16	58.8	60.65	61.39	60.29	60.75	60.57	60.35	59.7	60.6	60.22	60.19	60.21	60.59	59.97	60.01	59.59	59.74	59.95	59.85	59.64	59.61	59.69	60.24	60.17	59.87	59.91	59.84	59.82	63.55	61.8	61.08	66.06
Luteimonas granuli	61.84	58.66	60.59	59.7	60.21	61.46	60.86	61.59	59.88	63.05	60.62	60.64	59.62	59.73	59.18	59.17	59.21	58.64	60.63	61.42	60.32	60.64	60.23	60.7	60.02	60.2	60.47	60.45	60.24	60.56	59.98	59.8	59.83	59.89	59.96	60.21	59.79	59.78	59.67	60.06	60.04	60.21	60.2	60.07	60.13	63.82	62.31	61.07	66.15
Luteimonas arsenica	61.56	58.39	60.36	59.55	60.27	61.29	60.16	61.33	59.89	63.22	60.47	60.31	59.66	59.7	59.24	59.15	59.33	58.77	60.82	61.45	60.52	60.73	60.8	60.42	59.6	60.27	60.02	60.18	60.23	60.39	60.23	60.13	59.71	60.21	60	60.14	59.7	59.95	59.77	60.21	60.13	60.07	60.11	59.9	59.95	63.74	62.26	61.3	66.35
Luteimonas padinae	61.62	58.29	60.39	59.7	60.35	61.26	60.9	61.65	59.52	63.17	60.2	60.35	59.6	59.84	59.3	59.4	59.4	58.9	60.75	61.53	60.68	60.72	60.83	60.94	59.85	60.44	60.56	60.29	60.45	60.95	60.19	59.88	59.94	59.92	60.01	59.98	60.12	59.84	59.55	60.31	60.27	60.1	59.89	60.03	59.89	63.9	62.28	61.51	66.28
Luteimonas salinisoli	61.01	57.95	59.98	59.39	59.78	61.43	60.28	61.65	59.87	62.66	60.3	60.29	59.11	59.26	58.52	58.48	58.67	58.17	60.33	61.16	59.8	60.43	60.31	59.86	59.86	60.12	59.89	60.01	60.02	60.2	59.55	59.34	59.16	59.25	59.61	59.82	59.28	59.12	59.06	59.41	59.55	58.96	59.37	59.28	58.99	64.06	61.88	60.96	66.9
Y-2-3-4F	61.26	58.35	59.81	59.2	60.01	61.63	60.28	61.93	59.91	62.98	59.94	59.92	59.11	59.39	58.71	58.58	58.89	58.21	60.48	61.38	60.01	60.49	60.34	60.03	59.92	59.93	59.97	60.04	60.07	60.19	59.52	59.49	59.21	59.48	59.67	59.86	59.23	59	59.23	59.45	59.52	59.22	59.48	59.45	59.27	63.99	62.35	61.23	66.53
Luteimonas huabeiensis	61.68	58.42	60.16	59.62	60.22	61.67	60.85	62.01	60.16	63.44	60.01	60.17	59.38	59.62	58.59	59.75	58.98	58.46	60.86	61.93	60.45	60.73	60.65	60.44	60.24	60.88	60.06	60.1	60.09	60.47	59.87	59.7	59.28	59.74	59.88	60.07	59.91	59.44	59.46	59.68	59.98	59.6	59.91	59.67	59.44	64.08	62.68	61.6	66.83
Luteimonas abyssi	60.79	58.1	59.49	59.2	59.19	60.95	59.74	61.3	59.4	62.5	59.83	59.7	58.93	59.07	58.7	58.47	58.45	57.87	59.8	60.58	59.7	60.01	60.02	59.66	59.45	59.43	59.65	59.59	59.62	59.57	59.11	59.22	58.84	59.05	59.31	59.55	59.12	58.88	58.78	59.27	59.45	58.98	59.23	59.03	58.93	63.33	61.9	60.87	65.73
MHLX1A	61.19	58.35	60.08	59.51	60.14	61.52	60.51	61.84	59.3	63.07	60.3	60.23	59.54	59.73	59.19	59.22	59.39	58.52	60.56	61.24	60.37	60.39	60.55	60.2	59.74	60.3	60.43	60.26	59.88	60.26	59.91	59.84	59.68	60.01	59.9	60.1	59.65	59.54	59.31	59.81	59.94	59.65	59.7	59.77	59.75	64.21	62.14	61.07	66.12
Luteimonas yindakuii	61.5	58.62	60.2	59.63	60.23	61.49	60.43	61.93	59.92	62.96	60.26	60.39	59.64	59.75	59.33	59.19	59.38	58.39	60.58	61.26	60.29	60.38	60.54	60.19	59.75	60.18	60.3	60.15	59.97	60.16	60.04	59.98	59.8	59.79	59.92	60.26	59.61	59.58	59.55	59.97	60.1	59.88	59.89	59.89	59.79	64.28	62.31	61.47	66.11
Luteimonas aestuarii	60.97	58.06	59.99	59.4	60.2	61.21	60.33	61.21	59.78	62.71	60.13	60.2	59.5	59.62	59.05	59.24	59.12	58.72	60.57	61.46	60.15	60.35	60.33	59.91	59.72	60.97	60.07	59.9	59.88	60.11	59.9	59.64	59.43	59.66	60	59.94	59.52	59.53	59.59	60.21	60.23	59.91	60.31	60.1	59.74	63.54	62.15	60.69	66.2
Luteimonas wenzhouensis	61.29	58.07	60.1	59.56	60.08	61.26	60.34	61.58	59.75	62.86	60.05	60.04	58.85	59.26	58.48	58.68	58.52	58.44	60.56	61.23	59.97	60.13	59.93	60.1	59.58	60.02	59.99	59.99	59.97	60.07	59.78	59.54	59.19	59.65	59.7	59.94	59.3	59.44	59.11	59.93	59.93	59.49	59.57	59.54	59.27	63.66	62.19	61.14	66.42
Luteimonas marina	61.18	58.09	59.9	59.41	60.08	61.29	60.7	61.53	59.6	62.91	60.17	59.96	59.55	59.6	58.95	59.01	58.85	58.41	60.44	61.42	60.1	60.5	60.45	60.24	59.98	60.22	60	59.98	60.32	60.7	59.74	59.51	59.55	59.68	59.92	59.99	59.69	59.37	59.3	60.22	60.05	59.5	59.84	59.65	59.38	64.07	62.04	61.14	66.34
Luteimonas saliphilaSJ	60.92	57.78	59.73	59.19	59.68	61.09	59.8	61.31	59.52	62.27	59.8	59.62	58.71	58.86	58.33	58.34	58.36	58.15	60.21	60.68	59.61	60.06	59.59	59.7	59.48	59.57	59.54	59.7	59.62	59.59	59.14	59.36	58.83	58.85	59.03	59.29	58.78	58.6	58.84	59.39	59.45	58.94	59.21	59.35	58.87	63.61	61.9	60.74	65.89
BDR2-5	60.86	57.91	59.61	59.37	59.52	61.06	60.13	61.6	59.46	62.37	59.9	59.87	59.34	59.29	58.94	59.07	58.9	58.44	60.35	61.13	60.18	60.44	60.54	60.38	59.84	60.03	60.07	59.91	60.1	60.3	59.45	59.59	59.44	59.61	59.67	59.86	59.53	59.4	59.19	59.89	59.64	59.65	59.54	59.44	59.56	63.5	62.01	61.18	66.09
Luteimonas cellulosilyticus	60.44	57.54	59.32	59.03	59.3	60.47	59.76	61.01	58.81	61.36	59.27	59.06	58.82	58.94	58.23	58.48	58.51	57.54	59.55	59.97	59.32	59.59	59.29	59.51	59.1	59.32	59.45	59.35	59.19	59.41	58.98	58.89	58.88	58.98	59.09	59.15	58.74	58.65	58.48	59.09	59.18	58.83	58.86	58.92	58.72	62.96	61.14	60.13	64.97
Luteimonas rhizosphaerae	60.73	57.91	59.58	59.21	59.53	60.61	60.04	61.35	59.09	61.74	59.62	59.44	59.04	59.21	58.51	58.73	58.81	57.85	59.81	60.32	59.55	59.82	59.57	59.78	59.4	59.52	59.75	59.58	59.48	59.67	59.28	59.17	59.14	59.27	59.36	59.51	59.06	58.94	58.76	59.42	59.43	59.14	59.13	59.21	59.01	63.27	61.47	60.46	65.29
Luteimonas deserti	60.51	57.99	59.59	59.14	59.68	60.85	59.71	60.79	59.3	61.95	59.39	59.4	58.9	59.09	58.57	58.69	58.7	57.81	59.76	60.31	59.64	59.87	59.81	59.71	59.19	59.39	59.73	59.43	59.6	59.47	59.26	59.27	59.02	59.24	59.3	59.4	59.11	58.83	58.65	59.35	59.22	59.04	59.12	59.16	59.02	63.24	61.51	60.37	65.29
Luteimonas chenhongjianii	60.97	58.18	59.79	59.48	59.73	61.07	60.26	61.57	58.9	62.2	59.61	59.64	59.48	59.51	59.15	59.12	59.03	58.22	60.11	60.83	59.86	60.09	59.98	59.94	59.51	59.81	59.94	59.65	59.81	59.99	59.79	59.64	59.41	59.61	59.7	59.87	59.26	59.19	59.12	59.71	59.6	59.33	59.51	59.43	59.22	63.55	61.89	60.99	65.55
XNQY3-4	60.4	57.49	59.18	59.18	59.25	60.52	59.73	61.22	58.73	61.64	59.35	59.29	58.84	58.95	58.41	58.7	58.53	57.73	59.66	60.17	59.43	59.57	59.69	59.55	59.24	59.56	59.45	59.34	59.26	59.33	59.05	58.89	58.79	59.1	59.05	59.16	58.78	58.98	58.5	59.46	59.17	59.05	59.32	59.06	58.82	63.28	61.51	60.35	65.22
Luteimonas terrae	60.64	57.99	59.29	59.08	59.64	60.82	59.83	61.25	58.66	61.71	59.56	59.48	59.05	59.15	58.48	58.66	58.69	58.02	59.7	60.29	59.55	59.82	59.85	59.63	58.93	59.24	59.58	59.39	59.44	59.46	59.18	59.24	59.29	59.37	59.36	59.46	58.94	58.92	58.83	59.52	59.36	59.17	59.42	59.19	59.03	63.05	61.42	60.47	65.27
Pseudoxanthomonas composti	59.8	57.32	59.07	58.57	58.99	59.81	59.27	60.53	58.5	61.24	59.33	59.14	58.67	58.69	58.22	58.24	58.32	58.26	59.91	60.05	59.21	59.7	59.61	59.56	59	59.1	59.38	59.31	59.34	59.32	59.02	58.82	58.62	58.73	58.86	59.38	58.49	58.54	58.29	58.74	58.78	58.67	58.74	58.68	58.52	62.74	60.72	60.07	64.6
Pseudoxanthomonas spadix	60	57.97	59.8	59.16	59.63	60.48	59.85	61.18	58.99	61.9	59.49	59.4	59.28	59.01	58.76	58.89	58.76	58.47	60.35	60.93	60.1	60.04	59.91	59.98	59.37	60.82	60.22	60.11	59.94	60	59.77	59.54	59.33	59.43	59.52	59.52	59.03	59.33	58.77	59.32	59.61	59.36	59.54	59.04	59.3	63.13	61.31	60.53	64.84
Pseudoxanthomonas winnipegensis	60.2	57.98	59.63	58.95	59.35	60.53	59.77	61.25	58.98	61.81	59.88	59.37	58.97	59	58.33	58.81	58.6	58.29	60.56	60.92	60.11	60.19	60.13	60.08	59.45	59.62	59.71	60.1	59.82	60.09	59.4	59.47	58.94	59.34	59.25	59.45	59.03	58.98	58.74	59.05	59.33	59.07	59.19	59.01	59.17	63.17	61.23	60.54	65.09
Pseudoxanthomonas kalamensis	60.86	58.44	60.23	59.63	60.54	61.3	60.51	61.41	59.61	62.64	60.21	60.07	59.75	59.78	59	59.27	59.25	58.93	61.15	61.73	60.71	60.98	60.63	60.54	60.35	60.26	60.32	60.47	60.73	60.76	60.35	60.21	60.01	60.13	60.29	60.2	60.06	60.22	59.79	60.4	60.47	60.29	60.4	60.18	60.27	64.22	62.45	61.56	66.45
Pseudoxanthomonas helianthi	60.9	58.64	60.73	60.08	61.14	61.96	60.74	62.04	59.76	63.11	60.29	60.15	59.72	59.64	59.28	59.18	59.3	58.7	61.3	61.62	60.66	60.86	60.77	60.66	60.16	60.45	60.78	60.44	60.83	60.97	60.41	60.31	59.92	60.22	60.29	60.48	59.58	59.99	59.73	60.2	60.23	59.99	60.33	60.03	59.99	64.27	62.46	61.36	66.78
Pseudoxanthomonas sangjuensis	60.66	58.81	60.79	59.88	60.88	62.02	60.82	61.94	59.85	62.82	60.27	60.08	59.95	60.1	59.43	59.55	59.59	59.1	61.11	61.7	60.83	61.27	60.86	60.68	60.35	60.46	60.58	60.34	60.69	60.6	60.31	60.53	60.03	60.18	60.26	60.51	60.35	60.07	60.02	60.52	60.53	60.24	60.46	60.32	60.21	64.31	62.39	61.78	66.88
Pseudoxanthomonas sacheonensis	60.4	58.46	60.51	60.11	60.5	61.33	60.94	61.77	59.27	62.39	59.71	59.53	59.67	59.67	59.3	59	59.25	58.48	60.68	61.16	60.36	60.8	60.64	60.2	60.43	60.63	60.52	60.28	60.78	60.71	60.01	60.05	59.79	59.88	60.02	60.13	59.61	59.66	59.49	60.01	59.92	59.45	59.95	59.94	59.71	64.23	62.04	61.1	66.21
Pseudoxanthomonas gei	60.22	58.41	60.32	60.46	60.43	61.15	60.53	61.4	59.51	62.07	59.79	59.7	59.46	59.45	59.43	59.17	59.38	58.44	60.87	61.23	60.52	60.72	60.77	60.39	60.2	60.45	60.36	60.46	60.67	60.63	60.17	60.04	60.06	59.88	60.35	60.15	59.91	59.71	59.76	60.12	60.01	59.87	60	60.4	59.93	63.88	61.95	61.1	66.01
Pseudoxanthomonas yeongjuensis	60.69	58.41	60.3	60.25	60.66	61.46	60.67	61.54	59.44	62.58	59.82	59.91	59.48	59.58	59.34	59.07	59.13	58.53	61.1	61.19	60.62	61.02	60.79	60.4	60.52	60.97	60.62	60.48	60.99	61.07	60.24	59.9	60.04	59.86	60.37	60.55	59.86	59.85	59.88	60.07	60.27	59.89	60.26	60.28	59.9	64.33	62.31	61.4	66.23
Pseudoxanthomonas wuyuanensis	60.99	58.53	60.49	59.81	60.52	61.48	60.45	62.33	59.53	62.5	60.05	59.94	59.38	59.61	58.78	58.75	58.71	58.33	60.58	61.06	59.95	60.53	60.36	60.4	60.08	60.36	60.38	60.36	60.29	60.35	59.86	59.75	59.46	59.79	59.91	59.89	59.5	59.39	59.39	59.8	60.01	59.37	59.93	59.65	59.48	64.35	62.38	61.54	66.78
Pseudoxanthomonas dokdonensis	60.82	58.64	60.3	59.62	59.94	60.85	60.28	61.48	58.99	62.15	59.88	59.85	59.08	59.37	58.74	58.83	58.68	58.71	60.43	60.46	59.75	60.3	60.13	60	59.98	59.9	60.12	60	60.21	60.07	59.96	59.62	59.35	59.63	59.55	59.73	59.38	59.47	59.36	59.63	59.68	59.41	59.84	59.38	59.54	63.65	61.88	61.11	65.73
Pseudoxanthomonas beigongshangi	61.11	58.32	60.34	59.81	60.26	61.57	60.38	62.22	59.41	62.64	60.08	59.84	59.07	59.3	58.81	58.71	58.81	58.62	60.73	61	59.98	60.41	60.33	60.05	59.82	60.03	60.12	59.98	60.04	60.04	59.79	60.07	59.55	59.96	59.86	60.13	59.14	59.09	59.39	59.66	59.67	59.35	59.64	59.51	59.5	64.32	62.44	61.24	66.55
Pseudoxanthomonas indica	60.74	58.51	60.49	59.8	60.01	61.17	60.36	61.95	59.43	62.2	59.7	59.75	59.22	59.35	58.73	58.75	58.79	58.67	60.66	60.69	59.8	60.04	59.99	60.01	59.71	59.95	59.91	59.96	59.75	59.92	59.64	59.68	59.37	59.58	59.45	59.67	59.09	59	59.04	59.44	59.35	59.26	59.27	59.21	59.31	64.45	62.34	61.26	65.99
Pseudoxanthomonas japonensis	60.95	58.46	60.7	59.81	60.09	61.72	60.11	61.83	59.1	62.36	59.89	59.81	59.39	59.3	58.96	59.02	58.89	58.34	60.45	60.77	60	60.08	59.98	59.96	59.65	59.94	60.09	60.06	59.77	60	59.68	59.71	59.48	59.6	59.82	60.05	59.07	59.2	59.09	59.72	59.92	59.39	59.65	59.51	59.42	64.29	61.84	61.04	66.24
Pseudoxanthomonas arseniciresistens	60.89	58.63	60.68	59.74	60.19	61.31	60.31	61.94	59.02	62.41	59.78	59.74	59.32	59.42	59.13	59.01	59.01	58.42	60.5	60.94	60.03	60.23	60.1	60.04	59.4	59.87	59.91	60.12	59.81	60	59.89	59.91	59.65	59.8	59.95	59.97	59.17	59.32	59.18	59.72	59.72	59.47	59.74	59.63	59.56	64.53	62.01	61.17	66.37
Pseudoxanthomonas mexicana	61.04	58.67	60.79	59.91	60.34	61.66	60.37	62.12	59.42	62.58	59.89	60.02	59.54	59.63	59.37	59.39	59.35	58.78	60.55	61.15	60.18	60.35	60.17	60.33	59.86	59.91	60.29	60.39	59.96	60.48	60.1	59.99	59.83	59.84	60.1	60.14	59.65	59.49	59.39	59.8	59.92	59.6	60	59.7	59.88	64.58	62.23	61.34	66.57
Pseudoxanthomonas suwonensis	61.49	58.61	60.34	59.73	60.31	61.69	60.32	62.18	59.9	62.98	60.06	60.23	59.7	59.64	58.91	59.21	59.1	58.87	60.84	61.46	60.64	60.51	60.34	60.55	60.08	60.02	60.17	60.2	60.2	60.35	60.12	60.11	59.82	59.93	59.95	60.51	59.81	59.47	59.69	60.06	60.25	59.65	60.09	59.88	59.71	64.17	62.71	61.51	66.69
Pseudoxanthomonas taiwanensis	62.05	59.18	61.16	60.16	61.04	62.28	61.11	62.55	60.42	63.89	60.92	60.78	60.11	60.06	59.43	59.85	59.67	59.5	61.4	62.02	60.89	60.97	60.92	60.77	60.3	60.3	60.57	60.46	60.57	60.73	60.73	60.41	60.4	60.48	60.55	60.94	60.38	60.4	60.34	60.66	60.67	60.5	60.74	60.41	60.52	64.55	63.05	61.99	67.77
Pseudoxanthomonas broegbernensis	61.06	58.61	60.44	59.75	60.59	61.49	60.59	61.68	59.88	63.07	60.27	60.24	59.4	59.77	58.81	58.94	59.03	58.66	60.77	61.19	60.39	60.44	60.32	60.09	60.18	60.03	60.19	60.07	60.18	60.17	59.85	59.75	59.5	59.97	60.08	60.13	59.63	59.55	59.31	59.95	59.89	59.61	59.97	59.69	59.68	64.31	62.43	61.42	66.97
Pseudoxanthomonas jiangsuensis	61.07	58.61	60.38	59.67	60.29	61.71	60.98	61.99	59.85	62.73	60.24	60.29	59.48	59.46	59	59.05	59.12	58.74	60.86	61.46	60.42	60.48	60.33	60.34	60.15	60.17	60.24	60.22	60.17	60.29	59.98	60.11	59.87	60.04	59.89	60.18	59.52	59.73	59.39	59.95	59.87	59.56	59.94	59.69	59.71	64.12	62.45	61.25	66.72
Pseudoxanthomonas koreensis	61.46	58.99	60.92	59.96	60.57	61.93	60.82	62.29	59.87	63.13	60.53	60.51	60.33	60.34	59.59	59.71	59.7	59.44	61.52	61.83	61.08	61.27	61.38	60.93	60.75	60.89	60.77	60.8	61.03	61.14	60.69	60.68	60.47	60.73	60.73	60.91	60.41	60.42	60.09	60.65	60.54	60.47	60.65	60.61	60.56	64.5	62.95	61.73	67
Pseudoxanthomonas daejeonensis	60.94	58.26	60.48	59.45	60.22	61.39	60.21	61.99	59.81	62.54	59.97	59.98	59.49	59.64	58.84	58.95	58.95	58.74	60.83	60.94	60.24	60.24	60.06	60.14	60	60.02	60.1	59.91	60.05	60.26	59.86	59.96	59.62	59.84	59.98	60.08	59.46	59.28	59.2	59.7	59.74	59.54	59.81	59.7	59.63	64.02	62.25	60.95	66.34
Pseudoxanthomonas kaohsiungensis	61.31	58.76	60.58	59.7	60.33	61.44	61.09	62.22	59.88	62.63	60.27	60.46	59.48	59.75	59.01	59.17	59.22	58.92	60.99	61.38	60.66	60.4	60.48	60.37	60.28	60.13	60.43	60.29	60.33	60.6	60.03	60.15	60.09	60.1	60.27	60.31	59.66	59.61	59.47	60.18	60.08	59.81	60.04	60.02	59.78	64.53	62.5	61.37	66.76
Xanthomonas massiliensis	60.47	58.04	59.54	59.31	59.29	60.85	59.76	61.19	59.39	62.33	59.96	60.02	59.71	59.63	58.93	59.1	59.01	59.13	60.99	61.65	60.59	60.6	60.68	60.45	60.09	60.33	60.06	60.02	60.48	60.77	59.96	59.72	59.4	59.93	59.6	59.82	59.61	59.33	59.14	59.63	59.52	59.1	59.39	59.33	59.41	63.14	61.94	61.22	65.48
Stenotrophomonas ginsengisoli	59.53	57.14	59.14	58.39	58.94	59.75	59.09	59.94	58.19	60.88	58.49	58.6	58.35	58.32	58.1	58.14	58.05	58.03	59.13	59.39	59.02	59.23	59.16	58.96	58.48	58.77	58.94	59.38	59	59.12	58.54	58.8	58.41	58.64	58.71	58.45	58.35	58.45	58.3	58.5	58.57	58.55	58.8	58.21	58.46	61.96	60.71	60.01	63.66
Stenotrophomonas koreensis	59.64	57.29	58.99	58.69	59.01	59.84	59.22	60.31	58.44	61.28	58.8	58.92	58.71	58.92	58.49	58.58	58.64	58.59	59.68	60.03	59.5	59.67	59.63	59.4	59.05	59.16	59.12	59.45	59.43	59.47	58.91	59.12	59.01	59.25	59.11	59.29	58.79	58.97	58.71	58.96	58.92	59.05	59.15	59.09	59.05	62.15	61.1	60.39	63.9
Stenotrophomonas pictorum	60.32	58.07	59.82	59.21	59.61	60.5	60.07	61.04	58.47	61.42	59.27	59.36	59.07	59.03	58.63	58.73	58.82	58.27	60.27	60.61	59.74	59.95	59.9	60.13	59.62	59.66	59.94	59.86	59.95	60.4	59.82	59.74	59.27	59.47	59.57	59.77	59.52	59.1	59.01	59.35	59.24	59.17	59.57	59.42	59.28	63.06	61.18	60.8	65.16
Stenotrophomonas humi	59.95	57.61	59.16	58.75	58.88	59.8	59.25	60.45	58.13	60.93	58.76	58.7	58.37	58.4	58.02	58.08	58.13	57.69	59.43	59.52	58.86	59.27	59.16	59.17	58.91	58.91	59.03	59.05	59.14	59.29	58.93	58.92	58.25	58.58	58.58	58.78	58.5	58.39	58.3	58.57	58.64	58.11	58.64	58.43	58.2	62.52	60.87	60.4	64.6
Stenotrophomonas terrae	59.89	57.5	59	58.7	58.79	59.78	59.24	60.46	58.06	60.66	58.67	58.71	58.25	58.24	57.82	58.03	58	57.67	59.34	59.51	58.9	59.39	59.28	59.21	58.89	58.94	59.04	58.99	58.96	59.03	58.69	59.06	58.32	58.59	58.59	58.77	58.66	58.34	58.12	58.58	58.56	58.32	58.73	58.59	58.36	62.28	60.83	60.37	64.51
Stenotrophomonas daejeonensis	60.55	58.03	60.01	59.43	59.88	60.79	60.11	61.24	59.13	62.11	59.68	59.92	59.32	59.41	58.77	59.1	58.81	58.84	60.44	60.82	59.96	60.37	60.37	60.33	59.86	59.8	60.04	60.12	60.13	60.17	59.79	59.89	59.6	59.77	59.75	59.92	59.48	59.51	59.35	59.59	59.62	59.44	59.71	59.46	59.5	63.57	61.86	61.2	65.58
Stenotrophomonas acidaminiphila	60.63	58.11	59.92	59.14	59.5	60.95	59.84	61.18	58.79	62.91	59.73	59.86	59.22	59.09	58.6	59.58	58.78	58.43	60.29	61.1	59.96	60.34	60.09	60.26	59.7	60.11	59.83	60.03	59.82	60.33	59.35	59.44	59.07	59.4	59.39	59.53	59.45	58.94	58.87	59.15	59.42	58.94	59.37	59.13	59.16	63.42	61.93	60.71	65.38
Stenotrophomonas nitritireducens	60.25	58.05	59.65	59.16	59.4	60.78	60.26	61.11	58.87	61.61	59.52	59.54	59.15	59.01	58.57	60.61	58.75	58.07	60.16	60.68	59.67	60	59.9	59.87	59.33	59.71	59.61	59.51	59.48	60.06	59.32	59.3	58.88	59.1	59.34	59.52	59.3	59.16	58.84	59.21	59.48	58.87	59.27	59.09	59.19	63.11	61.24	60.64	65.05
Stenotrophomonas bentonitica	60.11	58.19	59.72	58.67	59.39	59.9	59.54	60.79	58.42	61.34	59.14	59.16	58.79	58.7	58.49	59.41	58.34	58.16	59.77	60.35	59.65	59.68	59.67	59.87	59.2	59.6	59.71	59.51	59.63	59.86	59.25	59.21	58.98	58.97	58.95	59.23	59.01	58.59	58.58	58.95	58.97	58.83	59.02	58.76	58.67	62.63	61.51	60.45	64.76
Stenotrophomonas nematodicola	60.14	57.89	59.71	58.97	59.29	60.19	59.95	60.91	58.56	61.69	59.05	59.14	58.55	58.82	58.32	59.36	58.23	58.02	59.72	60	59.4	59.69	59.43	59.42	59.57	59.64	59.65	59.5	59.45	59.63	59.17	59.37	58.85	59.09	59.04	59.24	58.88	58.63	58.64	59.1	59.08	58.85	59.18	58.79	58.7	62.68	61.3	60.36	65.03
Stenotrophomonas rhizophila	59.83	57.96	59.34	58.7	58.88	60.19	59.36	60.84	58.4	61.26	58.91	59.07	58.37	58.38	58.06	58.29	58.08	57.76	59.64	59.9	59.34	59.25	59.1	59.25	59.33	59.23	59.47	59.34	59.33	59.29	58.78	59.1	58.52	58.79	58.58	58.94	58.41	58.32	58.11	58.58	58.75	58.46	58.61	58.43	58.21	62.58	61.27	60.49	64.82
Stenotrophomonas chelatiphaga	59.98	57.68	59.48	58.58	58.95	60.15	59.18	60.56	58.47	61.29	58.98	59.02	58.61	58.48	58.28	58.17	58.25	58.08	59.54	59.81	59.27	59.39	59.2	59.17	59.33	59.02	59.28	59.3	59.38	59.54	58.92	58.91	58.5	58.7	58.63	59.05	58.38	58	57.96	58.55	58.47	58.57	58.48	58.27	58.25	62.65	61.27	60.45	64.54
Stenotrophomonas tumulicola	59.74	57.88	59.39	58.61	58.9	60.01	59.51	60.6	58.51	61.03	58.94	58.86	58.47	58.45	58.24	57.97	58.15	57.86	59.53	59.65	59.5	59.36	59.46	59.19	59.41	58.91	59.25	59.38	59.3	59.46	58.72	58.95	58.47	58.73	58.8	58.97	58.65	58.29	58.22	58.53	58.75	58.55	58.47	58.39	58.39	62.63	61.32	60.42	64.65
Stenotrophomonas indicatrix	59.87	57.7	59.19	58.37	58.9	60	59.12	60.68	58.36	61.02	59.1	58.79	58.4	58.46	57.88	58.21	58.13	57.64	59.66	59.85	59.26	59.67	59.5	59.33	59.26	59.34	59.56	59.38	59.47	59.46	58.77	59.03	58.46	58.92	58.83	58.99	58.41	58.28	58.2	58.51	58.84	58.29	58.68	58.22	58.41	62.54	61.16	60.43	64.43
Stenotrophomonas lactitubi	59.82	57.55	59.21	58.45	58.85	59.88	59.2	60.69	58.16	61	59.02	58.88	58.37	58.5	57.88	58.83	58.24	57.65	59.68	59.89	59.29	59.67	59.54	59.37	59.13	59.47	59.56	59.34	59.33	59.41	58.62	58.97	58.54	58.91	58.63	58.92	58.3	58.1	58.06	58.46	58.6	58.35	58.65	58.31	58.45	62.58	61.12	60.29	64.41
Stenotrophomonas cyclobalanopsidis	59.98	57.9	59.46	58.72	59.06	60.02	59.17	60.75	58.4	61.16	59.02	58.97	58.44	58.36	58.08	58.05	58.15	57.77	59.6	59.69	59.34	59.45	59.26	59.29	59.06	59.07	59.52	59.34	59.26	59.3	58.71	58.95	58.7	59.02	58.88	59	58.47	58.38	58.18	58.52	58.73	58.28	58.62	58.37	58.45	62.49	61.07	60.54	64.43
Stenotrophomonas maltophilia	60.07	57.56	59.33	58.66	59.02	60	59.32	60.77	58.39	61.85	59.06	59.05	58.41	58.32	58.07	58.17	58.08	57.89	60.04	59.8	59.48	59.79	59.55	59.49	59.12	59.17	59.58	59.64	59.62	59.68	58.82	59.19	58.64	59.18	58.77	59.13	58.55	58.36	58.26	58.71	58.86	58.42	58.83	58.36	58.55	62.54	61.51	60.37	64.49
Stenotrophomonas pavanii	60.07	57.69	59.33	58.8	59.05	60.1	59.29	60.93	58.41	61.19	59	58.88	58.31	58.22	58.01	58.2	58.01	57.99	59.7	59.74	59.41	59.7	59.55	59.24	59.21	59.35	59.5	59.52	59.5	59.49	58.66	59.17	58.57	59	58.75	59.01	58.37	58.27	58.23	58.6	58.86	58.4	58.79	58.29	58.38	62.43	61.34	60.31	64.55
Stenotrophomonas sepilia	60.25	57.83	59.5	58.84	58.93	60.1	59.38	61.05	58.24	61.21	59.26	59.01	58.53	58.43	58.15	58.35	58.14	57.79	59.77	59.81	59.37	59.54	59.48	59.25	59.22	59.25	59.61	59.67	59.57	59.71	58.71	59.38	58.74	59.14	58.88	59.12	58.64	58.4	58.34	58.74	58.8	58.49	58.87	58.34	58.52	62.49	61.34	60.43	64.43
Xanthomonas theicola	60.81	58.41	59.82	59.28	59.75	61.07	60.29	61.64	59.36	62.32	59.74	59.63	59.04	58.96	58.56	58.49	58.5	58.67	60.34	60.88	60	60.45	60.23	60.07	59.86	60.05	60.18	60.17	60.09	60.35	59.76	59.45	59.15	59.52	59.34	59.52	59.25	59.14	59.15	59.33	59.48	59.31	59.46	59.48	59.47	63.72	62.01	61.11	65.67
Xanthomonas hyacinthi	60.6	58.36	59.72	59.21	59.8	61.07	60.3	61.62	59.35	62.14	59.71	59.82	59.25	59.17	58.73	58.68	58.75	58.45	60.66	61.13	59.92	60.54	60.41	60.4	60.15	59.97	60.49	60.33	60.09	60.53	59.97	59.9	59.28	59.38	59.41	59.66	59.54	59.26	59.15	59.58	59.52	59.28	59.69	59.49	59.57	63.74	61.98	60.96	65.53
Xanthomonas translucens	60.74	58.59	59.92	59.73	59.86	60.88	60.31	61.59	59.21	62.32	59.74	59.64	59.43	59.34	58.89	59.54	58.83	58.68	60.45	61.06	60.06	60.48	60.24	60.22	60.31	60.39	60.34	60.25	60.21	60.33	59.86	59.91	59.4	59.62	59.9	59.93	59.63	59.56	59.46	59.8	59.9	59.46	59.75	59.56	59.62	63.94	61.85	61.25	65.52
Xanthomonas albilineans	60.37	58.36	60.02	59.55	60.23	60.99	60.3	61.38	59.14	62.38	59.61	59.64	59.34	59.25	58.89	58.93	58.69	58.74	60.5	60.97	60.09	60.58	60.25	60.34	60.04	60.09	60.2	60.08	60.09	60.04	59.96	59.72	59.52	59.83	59.95	59.84	59.81	59.4	59.56	59.75	59.95	59.46	59.64	59.57	59.54	63.75	62.08	61.32	65.42
Xanthomonas sacchari	60.78	58.26	59.87	59.26	59.99	60.9	59.91	61.54	58.96	62.06	59.68	59.57	59.26	58.96	58.71	58.63	58.69	58.56	60.34	60.71	59.9	60.52	60.5	60.17	60.03	59.98	60.24	60.12	60.01	60.17	59.8	59.78	59.31	59.65	59.62	59.62	59.26	59.37	59.14	59.5	59.32	59.18	59.65	59.28	59.39	63.69	61.89	61.06	65.76
Xanthomonas sontii	60.72	58.43	59.94	59.3	59.93	61.03	60.08	61.51	59.16	62.22	59.62	59.65	59.2	58.85	58.6	58.7	58.79	58.62	60.62	60.91	59.97	60.38	60.31	59.98	59.95	60.04	60.11	60.05	60.06	60.07	59.82	59.65	59.28	59.54	59.41	59.61	59.49	59.32	59.14	59.45	59.26	59.28	59.73	59.44	59.41	63.59	61.97	61.05	65.54
Stenotrophomonas panacihumi	60.49	58.12	59.86	59.22	60.08	60.82	59.87	61.28	59.21	61.85	59.7	59.68	59.25	59.01	58.9	58.88	59.03	58.46	60.41	60.6	59.91	60.09	60.04	59.76	59.48	59.62	59.92	59.94	59.83	59.82	59.65	59.5	59.35	59.66	59.53	59.81	59.18	59.29	58.96	59.37	59.42	59.07	59.34	59.28	59.2	63.6	61.62	60.93	65.7
Xylella fastidiosa	58.57	57.07	58.92	58.32	58.88	59.39	58.97	59.88	57.77	60.99	58.57	58.71	58.23	58.42	57.78	58.14	57.84	57.58	59.42	59.33	59.05	58.99	58.95	58.84	58.55	58.71	58.64	58.82	58.83	58.86	58.69	58.75	58.65	58.98	58.74	58.93	58.84	58.5	58.82	58.71	58.74	58.58	58.92	58.64	58.72	61.81	60.43	59.71	63.49
Xylella multiplex	58.54	57.06	58.86	58.44	58.75	59.46	58.95	59.82	57.71	60.93	58.47	58.61	58.21	58.2	57.77	58.15	57.76	57.57	59.41	59.37	59.11	58.98	58.93	58.75	58.45	58.71	58.69	58.75	58.81	58.9	58.65	58.73	58.64	58.96	58.76	58.97	58.61	58.49	58.58	58.78	58.82	58.58	58.9	58.53	58.6	61.75	60.47	59.88	63.52
Xanthomonas maliensis	60.07	57.63	59.15	58.81	59.17	59.98	59.71	60.83	58.7	61.43	59.3	59.15	58.6	58.53	58.18	58.42	58.34	57.8	59.93	60.39	59.48	59.88	59.72	59.41	59.53	59.34	59.66	59.64	59.56	59.62	59.19	59.46	58.74	59.12	59.19	59.34	58.76	58.81	58.67	59.07	59.11	59.07	59.03	58.76	58.78	62.75	61.38	60.31	65.01
Xanthomonas campestris	59.92	57.68	59.32	59.08	59.28	60.3	59.43	60.72	58.8	61.5	59.23	59.03	58.81	58.93	58.22	58.54	58.58	57.91	59.81	60.27	59.52	60.05	59.83	59.48	59.43	59.47	59.83	59.75	59.63	59.49	59.46	59.2	58.79	58.97	59.11	59.25	58.94	58.99	58.94	59.09	59.18	59.05	58.99	59.21	59.03	62.8	61.42	60.28	64.94
Xanthomonas dyei	59.85	57.59	59.03	58.82	59.16	60.19	59.37	60.61	58.61	61.48	59.08	58.97	58.49	58.45	58.11	58.28	58.38	57.81	59.82	60.15	59.46	59.97	59.59	59.34	59.51	59.39	59.85	59.59	59.42	59.45	59.11	59.07	58.68	59.01	59.12	59.18	58.91	58.67	58.88	59.04	59.35	59.03	58.98	58.84	58.95	62.71	61.18	60.24	64.69
Xanthomonas vesicatoria	59.83	57.3	59.1	58.56	59.18	60.19	59.53	60.77	58.48	61.47	59.17	59.06	58.61	58.65	58.19	58.37	58.4	57.82	59.78	60.31	59.52	59.97	59.72	59.25	59.61	59.31	59.79	59.67	59.33	59.35	59.4	59.24	58.67	58.92	59.04	59.27	58.83	58.74	58.82	59.07	59.23	59.07	58.92	58.96	58.96	62.84	61.12	60.41	64.77
Xanthomonas cucurbitae	60.06	57.58	59.47	59.09	59.38	60.27	59.59	60.82	58.73	61.67	59.21	59.15	58.88	58.81	58.56	58.61	58.56	58.06	60	60.72	59.59	60.19	59.84	59.7	59.69	59.74	60.09	59.79	59.78	59.77	59.59	59.49	59.17	59.28	59.47	59.5	59.19	59.03	59.04	59.36	59.53	59.37	59.21	59.12	59.13	63.01	61.43	60.52	64.98
Xanthomonas melonis	60.32	57.66	59.34	59	59.37	60.31	59.46	60.88	58.74	61.72	59.22	59.17	58.82	58.63	58.43	58.52	58.52	57.91	59.93	60.39	59.5	60.13	59.95	59.62	59.63	59.56	59.93	59.75	59.64	59.62	59.46	59.21	59.18	59.24	59.33	59.4	59.07	59.12	59.06	59.21	59.48	59.33	59.18	59.09	58.93	63.01	61.37	60.46	65.07
Xanthomonas floridensis	59.94	57.55	59.07	58.86	59.22	60.07	59.1	60.63	58.69	61.55	59.43	59.01	58.56	58.57	58.04	58.37	58.35	57.79	59.66	60.18	59.6	60.11	59.76	59.51	59.49	59.31	59.9	59.56	59.57	59.57	59.17	59.23	58.72	59.09	59	59.27	58.89	58.95	58.81	59.14	59.22	59.16	58.99	58.98	58.94	62.85	61.25	60.5	64.7
Xanthomonas cassavae	60.17	57.82	59.18	58.92	59.28	60.11	59.33	60.72	58.74	61.66	59.39	59.24	58.72	58.65	58.25	58.73	58.53	57.99	59.92	60.37	59.55	60.26	59.87	59.49	59.57	59.52	59.83	59.78	59.62	59.59	59.5	59.34	59.05	59.41	59.37	59.64	59.19	59.14	58.99	59.3	59.36	59.26	59.34	59.26	58.99	62.91	61.36	60.54	64.71
Xanthomonas codiaei	60.15	57.64	59.17	58.72	59.23	60.16	59.21	60.73	58.84	61.75	59.31	59.12	58.61	58.57	58.2	58.59	58.52	58.02	59.88	60.21	59.42	60.14	59.85	59.52	59.59	59.41	59.9	59.74	59.51	59.6	59.25	59.29	58.85	59.23	59.13	59.34	58.96	58.97	58.93	59.31	59.43	59.23	59.17	59.07	58.94	62.83	61.3	60.27	64.78
Xanthomonas fragariae	60.28	58.04	59.82	59.49	59.53	60.48	59.91	61.04	59.06	61.93	59.46	59.26	58.93	58.9	58.5	58.89	58.7	58.34	60.23	60.51	59.62	59.88	59.74	59.73	59.58	59.67	59.88	59.96	59.66	59.7	59.51	59.53	59.11	59.65	59.43	59.53	58.9	58.94	59.17	59.21	59.24	59.31	59.2	59.22	59.14	63.5	61.84	60.98	65.14
Xanthomonas arboricola	60.22	57.61	59.15	59.12	59.31	60.49	59.46	60.82	58.89	61.98	59.26	59.11	58.77	58.53	58.21	58.56	58.41	57.81	59.9	60.45	59.65	60.04	59.64	59.52	59.45	59.69	59.74	59.6	59.37	59.79	59.15	59.12	58.91	59.07	59.33	59.36	58.77	58.67	58.96	59.11	59.37	59.03	59.23	58.88	58.81	62.95	61.28	60.53	64.87
Xanthomonas euroxanthea	60.09	57.63	59.21	58.93	59.26	60.45	59.39	60.72	58.83	61.56	59.26	58.99	58.66	58.53	58.23	58.44	58.37	57.95	59.76	60.31	59.47	60.05	59.77	59.49	59.63	59.53	59.8	59.62	59.51	59.7	59.14	59.19	58.92	59.1	59.21	59.39	58.89	58.83	58.83	59.08	59.17	59.01	59.02	59.05	58.85	63.07	61.42	60.45	64.78
Xanthomonas populi	60.23	57.87	59.56	59.34	59.36	60.62	59.51	60.68	58.63	61.76	59.31	59.33	58.93	58.85	58.49	58.82	58.55	57.99	60.03	60.32	59.54	59.67	59.81	59.81	59.37	59.42	59.93	59.78	59.57	59.5	59.22	59.11	59.3	59.5	59.48	59.42	58.85	58.88	59.05	59.34	59.26	59.31	59.27	59.33	59.17	63.01	61.59	60.72	64.71
Xanthomonas hydrangeae	59.91	57.52	58.86	58.67	58.95	60.02	59.03	60.42	58.49	61.4	58.98	58.93	58.57	58.55	57.97	58.73	58.17	57.74	59.5	60.02	59.36	59.61	59.59	59.47	59.41	59.43	59.71	59.45	59.31	59.35	58.94	58.82	58.8	59.04	59.05	59.24	58.54	58.36	58.36	59.01	59.06	58.74	58.87	58.86	58.74	62.61	61.33	59.94	64.58
Xanthomonas cynarae	59.93	57.55	58.99	58.87	59.19	60.27	59.31	60.53	58.48	61.34	59.05	58.88	58.58	58.55	58.14	58.56	58.32	57.97	59.72	60	59.44	59.65	59.58	59.48	59.41	59.25	59.67	59.51	59.2	59.27	59.11	59.16	58.76	58.97	59.06	59.28	58.71	58.71	58.73	59.08	59.14	58.96	58.89	58.95	58.91	62.69	61.2	60.09	64.63
Xanthomonas hortorum	59.98	57.52	59.01	58.79	59.12	60.06	59.13	60.61	58.61	61.22	59.02	58.82	58.56	58.59	58.15	59.14	58.37	57.89	59.72	60.34	59.35	59.77	59.53	59.83	59.33	59.56	59.71	59.51	59.2	59.6	59.17	59.09	58.77	58.79	58.94	59.25	58.83	58.66	58.65	59.05	59.14	58.94	58.87	58.92	58.89	62.5	61.22	60.19	64.65
Xanthomonas nasturtii	59.85	57.51	59.36	59.16	59.51	60.17	59.33	60.68	58.55	61.71	59.4	59.15	58.66	58.69	58.39	58.62	58.55	58.01	60.01	60.36	59.47	60.06	59.78	59.82	59.56	59.34	59.97	59.79	59.63	59.55	59.49	59.28	59.08	59.31	59.35	59.54	59.1	58.92	58.96	59.33	59.39	59.17	59.16	59.23	59.14	62.9	61.25	60.39	64.72
Xanthomonas bromi	60.08	57.85	59.46	59.06	59.24	60.35	59.52	60.88	58.54	61.56	59.38	59.15	58.78	58.7	58.3	58.7	58.58	57.9	59.86	60.21	59.24	59.84	59.7	59.38	59.48	59.24	59.68	59.7	59.59	59.64	59.35	59.19	58.93	59.07	59.31	59.32	58.96	58.83	58.9	59.05	59.27	59.2	59.02	59.01	58.84	62.9	61.24	60.53	64.81
Xanthomonas prunicola	59.93	57.72	59.2	58.89	59.04	60.12	59.26	60.7	58.7	61.63	59.22	58.95	58.68	58.49	58.16	58.46	58.38	57.83	59.79	60.1	59.26	59.77	59.86	59.38	59.44	59.36	59.78	59.51	59.39	59.58	59.14	59.22	58.91	59.1	59.15	59.24	58.92	58.81	58.83	58.97	59.16	59.06	59.08	58.86	58.95	62.62	61.13	60.3	64.83
Xanthomonas oryzae	60.17	57.97	59.56	59.19	59.46	60.48	59.56	60.79	58.58	61.76	59.4	59.44	58.8	58.78	58.58	58.7	58.5	58.05	60.21	60.65	59.66	60.11	59.85	59.57	59.56	59.47	60.04	59.88	59.64	59.71	59.54	59.5	59.19	59.56	59.44	59.58	59.04	58.99	59.15	59.25	59.5	59.28	59.21	59.14	59.17	63	61.27	60.74	64.82
Xanthomonas vasicola	60.12	57.8	59.33	59.17	59.28	60.27	59.32	60.86	58.72	61.7	59.25	59.03	58.72	58.77	58.39	59	58.33	57.88	59.83	60.11	59.36	59.82	59.71	59.41	59.53	59.52	59.77	59.71	59.49	59.5	59.39	59.22	58.74	59.06	59.19	59.3	58.85	58.99	58.79	59.1	59.19	59.22	58.92	58.98	58.96	62.88	61.34	60.41	64.91
Xanthomonas axonopodis	60.17	57.81	59.62	59.35	59.5	60.68	59.65	60.96	58.69	61.71	59.56	59.36	59.1	58.83	58.68	59.06	58.77	58.28	60.2	60.49	59.47	59.99	59.78	59.61	59.69	59.46	59.86	59.89	59.71	59.84	59.34	59.42	59.35	59.42	59.51	59.42	59.24	59.18	59.21	59.28	59.34	59.34	59.3	59.33	59.3	63.09	61.43	60.84	64.92
Xanthomonas citri	59.95	57.47	59.26	58.85	59.15	60.19	59.48	60.67	58.68	61.55	59.27	59.13	58.64	58.64	58.2	58.76	58.41	57.89	59.82	60.31	59.47	59.83	59.8	59.35	59.5	59.51	59.66	59.53	59.42	59.58	59.34	59.21	58.92	59.14	59.19	59.41	58.81	58.93	58.81	59.02	59.13	59.06	58.99	59.06	59.05	62.89	61.2	60.38	64.68
Xanthomonas fuscans	60	57.49	59.22	58.92	59.3	60.28	59.38	60.71	58.95	61.73	59.27	59.07	58.79	58.71	58.3	58.64	58.44	58.14	59.84	60.38	59.71	60.09	60.04	59.42	59.69	59.32	59.77	59.57	59.43	59.77	59.32	59.22	58.9	59.15	59.25	59.37	58.88	59.04	58.86	59.05	59.14	59.19	59.05	58.97	59.04	62.89	61.35	60.47	64.85
Xanthomonas alfalfaeCFBP	59.85	57.64	59.28	58.89	59.4	60.25	59.45	60.87	58.84	61.55	59.21	59.05	58.86	58.79	58.39	58.59	58.54	57.8	59.96	60.26	59.47	59.96	59.93	59.36	59.68	59.35	59.76	59.61	59.45	59.5	59.38	59.29	59.07	59.24	59.29	59.5	58.99	59.03	58.79	59.09	59.26	59.17	59.11	59.14	59.07	62.85	61.38	60.47	64.89
Xanthomonas euvesicatoria	59.85	57.59	59.09	58.75	59.24	60.25	59.43	60.76	58.84	61.56	59.15	59.06	58.75	58.76	58.37	58.85	58.56	57.89	59.9	60.21	59.37	59.93	59.81	59.38	59.57	59.42	59.75	59.64	59.47	59.4	59.31	59.35	59.07	59.17	59.22	59.32	58.9	58.97	58.78	58.99	59.26	59.21	59.06	59.03	59.1	62.82	61.25	60.44	64.8
Xanthomonas perforans	59.77	57.53	59.24	58.87	59.26	60.24	59.5	60.88	58.78	61.47	59.26	59.07	58.7	58.74	58.34	58.64	58.58	57.85	59.85	60.19	59.51	59.91	59.91	59.31	59.63	59.31	59.84	59.69	59.43	59.39	59.41	59.26	59.05	59.13	59.21	59.3	58.78	59.02	58.84	59.04	59.21	59.21	59.07	59	59.01	62.93	61.43	60.43	64.85
[truncated: 168 more columns]

## Sheet: ANIb
	Pseudofulvimonas gallinarii	Ahniella affigens	Tahibacter aquaticus	Pseudolysobacter antarcticus	Rudaea cellulosilytica	Dokdonella fugitiva	Dokdonella immobilis	Dokdonella koreensis	Metallibacterium scheffleri	Mizugakiibacter sediminis	Oleiagrimonas citrea	Oleiagrimonas soli	Luteibacter jiangsuensis	Luteibacter yeojuensis	Luteibacter rhizovicinus	Luteibacter anthropi	Luteibacter pinisoli	Frateuria aurantia	Frateuria defendens	Fulvimonas soli	Dyella thiooxydans	Frateuria flava	Frateuria terrea	Rhodanobacter glycinis	Rhodanobacter fulvus	Rhodanobacter lindaniclasticus	Rhodanobacter panaciterrae	Rhodanobacter spathiphylli	Rhodanobacter denitrificans	Rhodanobacter thiooxydans	Dyella tabacisoli	Dyella terrae	Dyella kyungheensis	Dyella telluris	Dyella amyloliquefaciens	Dyella solisilvae	Dyella monticola	Dyella choica	Dyella nitratireducens	Dyella dinghuensis	Dyella psychrodurans	Dyella mobilis	Dyella flava	Dyella caseinilytica	Dyella acidiphila	Chiayiivirga flava	Aquimonas voraii	Pseudomarimonas arenosa	Rehaibacterium terrae
Pseudofulvimonas gallinarii	100	72.4429	73.45	72.2137	73.638	74.4583	73.5006	74.5059	73.6926	75.2447	74.1429	74.4279	73.9392	73.7736	73.5852	73.7464	73.6988	73.0951	74.5048	75.3475	74.3934	74.393	74.1263	74.1917	73.8204	74.2156	74.0678	74.3064	74.4181	74.2829	73.1718	73.8485	74.0683	74.0122	74.2228	74.079	73.1922	73.9057	73.3778	73.0589	73.6294	73.8817	73.4357	73.3864	74.1813	74.0862	74.1273	73.0736	74.771
Ahniella affigens	72.8179	100	72.3624	72.2319	73.177	73.0127	72.2958	72.9457	72.2626	73.309	72.5762	72.5496	72.125	72.3525	72.253	72.501	72.3674	72.1374	72.7313	72.7162	72.619	72.7744	72.4695	72.7248	72.3961	72.4832	72.4781	72.4076	72.532	72.3926	72.1944	72.6735	72.7242	72.6892	72.7899	72.7535	72.2704	72.6957	72.3287	72.5777	72.6731	72.654	72.6881	72.5553	72.7602	72.4232	72.4618	71.99	72.8515
Tahibacter aquaticus	73.5161	72.1002	100	72.9749	74.1395	74.4472	74.1619	74.6528	73.7178	75.9997	74.2384	74.5399	73.5293	73.8165	73.5109	73.6835	73.9042	73.0902	74.5113	75.0269	74.3343	74.2024	74.1849	74.2323	74.0799	74.3293	74.0453	74.2866	74.5213	74.4324	72.995	73.9657	74.1296	74.1787	74.1518	74.276	73.217	73.6168	73.0416	72.9493	73.6302	73.938	73.6245	73.3301	74.0239	73.9028	73.341	72.7685	74.5084
Pseudolysobacter antarcticus	72.4778	72.1459	73.026	100	73.2902	73.1928	72.8725	72.963	72.6726	73.9193	72.5147	72.687	72.2819	72.3646	72.3806	72.3194	72.3816	72.2872	72.6381	72.9014	72.6778	72.897	72.7861	72.9791	72.902	73.0191	73.1976	72.9563	73.0573	73.1623	72.5676	72.6311	73.0093	72.6353	72.6809	72.758	72.5478	72.7102	72.5733	72.6657	72.949	72.8526	72.8175	72.728	73.1529	72.9683	72.5512	72.5563	72.9713
Rudaea cellulosilytica	73.9153	72.9107	74.4625	73.3752	100	75.7567	74.5801	75.5061	73.7868	76.076	74.0323	74.2413	73.6242	73.8191	73.5838	73.5055	73.5868	72.831	74.5848	74.9821	74.2707	74.5404	74.3228	73.9774	74.1645	74.2507	74.2856	74.3468	74.5899	74.5218	72.9705	73.645	74.0403	73.8379	73.9915	74.1902	73.0283	73.4776	73.0973	73.0459	73.6969	73.6422	73.372	73.1373	73.9701	74.5136	73.7604	72.7263	74.3934
Dokdonella fugitiva	74.7043	72.9108	74.5667	73.1458	75.7911	100	75.6127	76.6419	74.1069	77.5986	74.8104	75.2353	74.4834	74.8759	74.3493	74.3942	74.3895	73.0777	75.8376	76.5113	75.4225	75.4625	75.189	74.9584	74.7446	75.2585	74.8363	75.3135	75.641	75.5717	73.3977	74.4377	74.8646	74.636	74.9127	75.1786	73.513	74.1922	73.689	73.5288	74.2634	74.0998	74.1711	73.8995	74.5985	74.7221	74.2935	72.9656	75.2258
Dokdonella immobilis	73.6406	72.1416	74.2349	72.868	74.5008	75.6601	100	76.2845	73.6738	75.8288	74.3811	74.5937	73.5988	73.872	73.6872	73.7694	73.728	73.1567	74.6049	75.19	74.4066	74.4819	74.3004	74.2718	74.0607	74.5184	74.1949	74.4814	74.7338	74.7591	73.2406	73.8371	74.1972	73.9852	74.2689	74.3791	73.1597	73.5911	73.371	73.1383	73.7278	73.8006	73.6788	73.5076	74.0606	73.8575	73.769	72.8048	74.2269
Dokdonella koreensis	74.764	72.6613	74.8348	72.9221	75.5032	76.6314	76.5162	100	74.3095	77.6242	75.2348	75.7343	74.3355	74.751	74.3774	74.3985	74.4599	73.6543	76.3006	76.8246	75.8731	75.8096	75.5487	75.124	75.0765	75.6119	75.0394	75.5945	75.9761	75.8632	73.7273	74.5537	74.8302	74.8707	75.0167	75.282	73.6772	74.447	73.7648	73.548	74.3563	74.3754	74.2049	73.9315	74.8152	74.6529	74.5261	73.1425	75.7495
Metallibacterium scheffleri	73.5838	72.2591	73.6027	72.5236	73.518	73.9842	73.5424	74.3027	100	76.0844	74.186	74.4257	73.287	73.4294	73.1996	73.372	73.2992	73.0761	74.9266	75.3517	74.2706	74.4223	74.2455	74.2536	74.2429	74.3979	74.0082	74.2174	74.4945	74.5083	73.1716	73.5237	73.8972	73.7823	73.7472	74.0641	72.9166	73.5882	72.9984	72.6105	73.2768	73.5328	73.3795	73.1333	73.9646	73.6889	73.4282	72.712	74.2752
Mizugakiibacter sediminis	75.5905	73.2551	76.0733	73.9065	76.055	77.4801	75.8679	77.7531	76.153	100	77.1274	77.7563	76.1217	76.6715	75.8389	75.9073	76.2896	74.3717	78.6168	79.8279	77.7183	77.7472	77.6187	77.1769	76.82	77.989	76.9262	77.6016	78.372	78.283	75.0362	75.9213	76.8412	76.7059	76.7212	77.173	75.1841	75.9734	75.2768	74.7978	75.7708	76.0659	75.5939	75.2802	76.7776	75.8785	75.5447	73.8517	76.763
Oleiagrimonas citrea	74.3438	72.2864	74.2181	72.6239	73.982	74.8029	74.3385	75.1507	74.3581	77.1545	100	85.9112	74.575	74.9102	74.5272	74.6252	74.585	74.0167	76.3527	76.8001	75.9531	76.1913	75.9043	75.7886	75.5174	75.9942	75.3831	75.9578	76.1128	76.0063	74.126	74.8726	75.2741	75.1226	75.2982	75.5929	73.9703	74.7734	74.1811	73.7436	74.5287	74.8653	74.5681	74.2793	75.3512	74.2111	74.4001	72.893	74.921
Oleiagrimonas soli	74.2876	72.5134	74.445	72.6585	74.0339	75.1225	74.3672	75.51	74.4961	77.8377	85.9066	100	75.035	75.2693	74.816	74.9445	75.1322	74.148	77.0582	77.5644	76.4946	76.6097	76.4463	76.3288	76.1441	76.6964	75.7848	76.5411	76.8161	76.6992	74.2082	75.1151	75.867	75.6372	75.7067	76.0275	74.3445	75.1216	74.3822	73.9806	74.8451	75.093	74.8959	74.5223	75.7251	74.3987	74.4112	73.1223	75.1767
Luteibacter jiangsuensis	73.7447	72.1401	73.7571	72.0508	73.3082	74.366	73.6826	74.4481	73.3738	76.1645	74.5911	74.912	100	84.2885	80.0366	80.0631	79.9589	73.7095	76.6699	76.9723	75.7929	75.8697	75.7205	75.5073	75.3472	75.8011	75.2615	75.7373	76.0638	75.9951	74.2047	75.2694	75.8009	75.7988	75.8072	75.9419	74.1424	74.8389	74.2825	73.8254	74.7847	74.8574	74.7064	74.2904	75.1754	73.9303	73.7539	72.5965	74.3255
Luteibacter yeojuensis	73.8225	72.2843	74.0224	72.2276	73.8326	74.8428	74.1597	74.8884	73.508	76.5873	74.8892	75.1593	84.2722	100	80.789	80.5657	80.5421	73.765	77.0224	77.4495	76.2489	76.2418	76.1311	75.8239	75.5809	75.9259	75.4887	76.1823	76.3859	76.3358	74.2963	75.4788	76.0177	75.9604	76.0272	76.1499	74.2141	74.9061	74.3773	74.0206	74.7869	74.9506	74.7135	74.3376	75.271	73.928	73.7081	72.6501	74.4603
Luteibacter rhizovicinus	73.5203	72.3336	73.7083	72.3536	73.3052	74.2543	73.8438	74.2181	73.2864	75.7772	74.4613	74.738	79.9289	80.7883	100	79.8114	80.0902	73.569	76.1615	76.2212	75.5545	75.5236	75.2914	75.2774	75.0826	75.3533	75.2854	75.5816	75.7333	75.7845	74.2406	75.1098	75.6132	75.6675	75.6908	75.7824	73.7715	74.3653	74.0352	73.7528	74.4755	74.6489	74.6367	74.2337	74.7915	73.6142	73.5406	72.6385	74.102
Luteibacter anthropi	73.5181	72.1966	73.8018	72.0794	73.1216	74.0852	73.4376	74.141	73.2463	75.7205	74.4548	74.7988	80.0124	80.4445	79.8259	100	80.2668	73.7122	76.3852	76.5425	75.8577	75.7941	75.6579	75.5741	75.3875	75.5438	75.3086	75.6924	75.7806	75.7328	74.2136	75.3541	75.7884	76.0088	75.9097	75.9602	74.1272	74.7707	74.2393	73.8613	74.648	74.7611	74.6721	74.3271	75.0793	73.5939	73.7042	72.5637	74.0694
Luteibacter pinisoli	73.7762	72.2844	73.8574	72.1392	73.3989	74.373	73.8153	74.4692	73.3904	76.2079	74.7467	74.9266	79.944	80.497	80.0351	80.2137	100	73.8388	76.6225	76.9582	76.0434	76.2281	75.7993	75.7031	75.4584	75.7521	75.3787	75.9682	76.1872	76.1141	74.312	75.3801	75.8523	75.9203	75.9877	75.9296	74.055	74.7479	74.2831	73.8464	74.6855	74.9797	74.6763	74.4131	75.0897	73.7102	73.8758	72.6633	74.2835
Frateuria aurantia	73.8099	72.4188	73.5247	72.3046	73.131	73.5149	73.4207	74.009	73.4301	74.778	74.2209	74.3492	73.9214	74.1058	74.0838	74.2584	74.1298	100	75.3091	75.5839	75.4167	75.2623	75.1754	75.3992	75.1015	75.1934	75.26	75.3518	75.3696	75.2399	74.5258	74.8989	75.1366	75.0802	75.156	75.1329	74.139	74.6651	74.3427	73.9121	74.5393	74.7751	74.7685	74.5222	75.1913	73.4623	73.7921	73.6015	74.0264
Frateuria defendens	74.6661	72.7562	74.8887	72.7361	74.6764	75.9279	74.8778	76.3069	75.0248	78.6416	76.3998	77.0257	76.7374	77.1642	76.2432	76.5964	76.7679	75.2375	100	83.7506	79.8841	80.3731	80.416	79.3516	79.0013	79.9214	78.9197	79.7718	80.6971	80.7461	77.0702	77.943	79.1019	79.0401	79.1112	79.8624	76.7311	77.5949	76.8728	75.8593	77.2687	77.6208	77.2016	76.6364	78.5273	74.8982	74.8956	73.4773	75.9943
Fulvimonas soli	75.325	72.6223	75.1426	72.7709	74.8928	76.3007	74.9047	76.6053	75.3237	79.8656	76.7498	77.4106	77.1118	77.4661	76.4298	76.7288	77.0205	75.2991	83.7929	100	81.0559	81.4447	81.5701	80.0377	79.612	80.7375	79.5535	80.5888	81.8668	81.7571	77.0579	78.1544	79.4908	79.4879	79.4957	80.3712	76.821	77.8119	76.9108	76.0304	77.5046	77.7763	77.409	76.6627	78.7504	75.2034	75.1424	73.4314	76.4313
Dyella thiooxydans	74.6161	72.4693	74.3937	72.5644	74.2417	75.2843	74.3622	75.6671	74.391	77.6542	76.081	76.5218	75.8589	76.3417	75.6612	76.1116	76.1663	75.3071	79.881	80.9828	100	79.1913	79.1239	78.6526	78.2617	79.0839	78.2941	78.9836	79.708	79.5849	76.2808	77.3117	77.8533	77.7614	78.0073	78.3724	75.912	76.7026	76.0587	75.4333	76.5393	76.8021	76.5709	76.1036	77.4654	74.4852	74.6958	73.2629	75.4729
Frateuria flava	74.443	72.5578	74.5806	72.8073	74.5833	75.4676	74.6987	75.7151	74.4961	77.8466	76.1197	76.5792	75.9506	76.3926	75.7574	76.0198	76.282	74.8941	80.5039	81.4692	79.2873	100	85.4928	78.673	78.5718	79.1367	78.4523	79.1194	79.8852	79.88	76.5793	77.5752	78.2914	78.1	78.3258	78.7773	76.1779	76.8653	76.234	75.687	76.8964	77.1183	76.8538	76.3879	77.7611	74.7137	74.6939	73.0999	75.3134
Frateuria terrea	74.2316	72.3664	74.4158	72.5248	74.3934	75.2941	74.4389	75.6254	74.2838	77.7558	75.9145	76.4372	75.7955	76.038	75.4731	75.7751	75.8583	74.9341	80.2883	81.6612	79.1229	85.4375	100	78.5464	78.4481	79.0222	78.1821	79.1949	79.7294	79.7491	76.3158	77.1318	77.9623	77.8274	78.0604	78.4028	75.8831	76.7349	76.0542	75.4208	76.6827	76.9517	76.633	76.1524	77.5355	74.3515	74.3469	72.91	75.281
Rhodanobacter glycinis	74.4601	72.6035	74.5086	73.0022	73.9536	74.8323	74.1294	75.1493	74.2175	77.2087	75.9655	76.2705	75.5082	75.9327	75.3881	75.6787	75.7749	75.2185	79.1927	79.9264	78.5448	78.5547	78.3729	100	78.7336	79.3977	78.8283	79.3502	79.912	79.8182	76.36	77.0088	77.8251	77.6738	77.7172	78.033	76.4314	77.1733	76.3643	75.8605	76.9929	77.3499	77.0855	76.5372	77.9714	74.3721	74.292	73.15	74.9841
Rhodanobacter fulvus	73.9109	72.4058	74.1533	72.8197	73.826	74.6035	74.158	74.8429	74.3061	76.851	75.6303	76.153	75.3581	75.7136	75.1238	75.4565	75.5813	74.8055	79.0239	79.6283	78.3151	78.7208	78.3988	78.9559	100	80.8345	80.5867	81.7627	82.0878	81.895	76.5363	76.5903	77.6857	77.5357	77.5318	77.9564	75.8272	76.6022	76.0012	75.3592	76.4385	76.6638	76.4278	76.0403	77.3989	74.0709	73.8133	73.1366	74.8016
Rhodanobacter lindaniclasticus	74.2808	72.2849	74.4118	72.8355	74.1649	75.1936	74.4574	75.4455	74.3986	77.8076	75.9485	76.4321	75.6358	76.044	75.5286	75.7548	75.8089	74.7842	79.8324	80.751	78.9884	79.1273	78.937	79.4334	80.8573	100	81.2111	83.0592	84.2455	83.9308	76.3394	76.9025	77.7633	77.5687	77.6809	78.2469	75.9755	76.6499	75.8481	75.3201	76.5503	76.8377	76.5394	75.9816	77.595	74.465	74.2704	73.0734	75.0452
Rhodanobacter panaciterrae	73.9475	72.3393	74.1135	73.044	74.1462	74.8627	74.0881	74.9285	74.0108	76.7486	75.3346	75.7368	75.2562	75.5592	75.2168	75.4138	75.4857	74.9064	78.8929	79.4265	78.3086	78.3687	78.1078	78.8155	80.5315	81.1908	100	82.4322	83.6081	83.0881	77.1342	77.0138	77.9311	77.5806	77.7932	78.0974	76.1101	76.705	76.1684	75.6788	76.7871	76.9012	76.8839	76.307	77.5979	74.2091	74.0334	72.9579	74.7981
Rhodanobacter spathiphylli	74.2267	72.3674	74.3459	72.9568	74.1427	75.0677	74.4317	75.4215	74.357	77.4254	76.0078	76.3897	75.8136	76.1581	75.5114	75.8314	76.0222	74.9265	79.6501	80.6021	78.9793	79.1956	79.0849	79.4401	81.5756	83.1496	82.3683	100	84.9314	84.6487	76.7829	77.2904	78.1451	77.9724	78.0751	78.4706	75.9636	76.8443	76.1814	75.4529	76.7523	76.9741	76.8207	76.4123	77.9257	74.5146	74.4388	73.1811	75.3289
Rhodanobacter denitrificans	74.5725	72.3213	74.5489	73.087	74.5288	75.4372	74.61	75.8647	74.5791	78.1256	76.1254	76.6793	76.027	76.3693	75.7421	75.9715	76.1931	75.1553	80.4697	81.8521	79.6746	79.8174	79.5985	79.9554	81.9589	84.105	83.6072	84.9262	100	89.5076	77.2263	77.5131	78.5158	78.2394	78.5052	78.9685	76.2753	76.9715	76.3239	75.6143	76.9292	77.4156	76.997	76.4251	78.1971	74.5684	74.4528	73.2709	75.2113
Rhodanobacter thiooxydans	74.1917	72.4157	74.7538	72.943	74.3013	75.3441	74.522	75.7666	74.4595	78.2262	75.9988	76.4123	75.8389	76.1746	75.6898	75.8242	76.102	74.8824	80.6076	81.6864	79.4508	79.7745	79.6324	79.8091	81.7726	83.8384	82.9658	84.6073	89.5222	100	76.9197	77.3801	78.4367	78.2435	78.4054	78.9767	76.0623	76.973	76.1281	75.3881	76.8215	77.1515	76.8181	76.1703	77.9945	74.7361	74.4324	73.0865	75.1981
Dyella tabacisoli	73.1785	72.1248	72.9621	72.4568	72.8012	73.3185	73.0634	73.5684	73.1625	74.8759	74.18	74.3252	74.1945	74.4092	74.2419	74.3701	74.3721	74.1919	76.9326	77.0005	76.225	76.3022	76.1756	76.3622	76.4326	76.2848	77.1864	76.7561	77.1644	76.9757	100	76.4359	76.946	76.7847	76.8935	76.9896	75.198	75.3677	75.1335	75.0777	75.6841	75.5476	75.9025	75.2686	76.0145	72.9922	73.1676	72.788	73.8291
Dyella terrae	73.7927	72.7163	73.9297	72.5509	73.6793	74.3233	73.6454	74.4684	73.5398	75.8538	74.9109	75.1354	75.2802	75.4775	75.2004	75.5963	75.5109	74.6137	77.8503	78.0888	77.245	77.3904	77.057	77.0223	76.5884	76.7789	76.9175	77.2622	77.4499	77.295	76.6139	100	78.036	78.1765	78.1814	78.2954	75.6211	76.3001	75.8663	75.7137	76.4374	76.3721	76.3786	75.9679	76.8304	73.8963	73.7268	73.0382	74.0657
Dyella kyungheensis	74.0235	72.8613	74.3037	72.8704	73.9763	74.7462	74.173	74.94	73.9832	76.8317	75.3816	75.8045	75.88	76.1992	75.7359	76.1565	76.0589	74.9443	79.1541	79.5042	77.8745	78.2171	77.8757	77.8978	77.777	77.8025	78.0404	78.2239	78.56	78.5206	77.095	78.0429	100	83.6764	81.8597	81.844	76.3232	76.9845	76.3998	75.9933	77.0694	77.1528	76.996	76.422	77.6343	74.3609	74.1371	73.4105	74.6132
Dyella telluris	74.0827	72.8562	74.3776	72.6036	73.8403	74.5079	74.0676	74.787	73.963	76.6347	75.303	75.6567	75.8544	75.9848	75.5712	76.0611	75.9844	74.7846	78.9629	79.4497	77.8222	78.1228	77.7623	77.7663	77.476	77.6252	77.5401	78.0101	78.2368	78.2034	76.7374	78.123	83.5557	100	81.9136	81.7775	76.0227	76.8078	76.3382	75.7369	76.678	76.9162	76.7716	76.2868	77.4406	74.1904	74.255	73.3035	74.7482
Dyella amyloliquefaciens	74.106	72.8498	74.1985	72.784	73.8519	74.6092	74.0703	75.0223	73.8262	76.6455	75.4207	75.6838	75.7957	76.0599	75.6441	76.097	76.0151	74.7109	79.0664	79.4543	77.9021	78.0535	77.9181	77.7841	77.3919	77.5341	77.8037	78.0598	78.5901	78.4974	76.8682	78.1054	81.7769	81.8556	100	82.5161	75.9631	76.7452	76.2117	75.8176	76.7861	76.8827	76.7655	76.1749	77.3429	74.3055	74.3879	73.2926	74.733
Dyella solisilvae	74.1903	72.6371	74.3827	72.5352	74.09	75.1324	74.3077	75.2863	74.1178	77.1639	75.6584	75.9395	75.9261	76.0859	75.7076	76.1354	76.0373	74.8089	79.597	80.1922	78.2918	78.5855	78.2041	77.9712	77.7956	78.1563	78.0558	78.4246	78.8671	78.8752	76.9402	78.2943	81.7316	81.7201	82.5506	100	76.2147	76.996	76.4039	75.7195	76.8742	77.0709	76.7994	76.371	77.7025	74.3694	74.3626	73.213	74.9935
Dyella monticola	73.2854	72.4221	73.2602	72.3381	72.9114	73.393	73.1077	73.6477	73.0074	75.0278	74.1092	74.3018	74.0553	74.1959	73.7969	74.3267	74.1113	73.7337	76.3874	76.7064	75.6989	76.0446	75.823	76.4759	75.636	75.8951	75.9647	75.8656	76.2243	76.1219	75.0956	75.5681	76.1511	75.941	76.0587	76.173	100	80.2361	80.3772	77.928	79.2693	78.9382	79.1144	78.7351	79.4236	73.3555	73.1554	72.5325	73.5694
Dyella choica	74.299	72.7819	74.0131	72.6522	73.3483	74.3729	73.6528	74.6152	73.769	75.9033	74.9259	75.113	74.7742	74.9567	74.544	74.9295	74.8585	74.4084	77.5137	77.8122	76.7297	76.9176	76.7331	77.1537	76.5274	76.5434	76.591	76.8915	77.0897	77.0342	75.5014	76.311	76.8819	76.6426	76.8073	77.0591	80.3048	100	82.6409	77.8486	79.5159	79.3236	79.3162	78.7646	79.8473	74.0332	73.8562	73.2347	74.5967
Dyella nitratireducens	73.4114	72.2892	73.2356	72.3101	72.828	73.5927	73.2172	73.8054	73.1417	75.2597	74.083	74.3512	74.1448	74.4077	74.0822	74.2897	74.2848	74.207	76.7345	76.9507	75.929	76.2028	75.9823	76.4883	75.8171	75.8234	75.9996	76.1968	76.2354	76.2128	75.1294	75.7859	76.2766	76.2103	76.152	76.3959	80.3317	82.56	100	77.9135	79.307	79.0259	79.2931	78.8091	79.8136	73.3935	73.2998	72.6995	73.8968
Dyella dinghuensis	73.1838	72.4852	73.1536	72.4833	73.007	73.5445	72.9727	73.3426	72.6423	74.5949	73.7428	73.9263	73.8932	73.981	73.937	74.0344	73.9328	73.6783	75.7182	75.9881	75.3344	75.6573	75.4046	75.938	75.4354	75.2734	75.714	75.5917	75.6469	75.6068	75.0376	75.6372	75.8678	75.696	75.7385	75.7943	78.0517	77.8753	78.0031	100	79.7451	78.7051	79.2233	78.7206	78.8483	73.3232	73.0582	72.5715	73.4994
Dyella psychrodurans	73.6026	72.6151	73.6427	72.5711	73.2524	74.0899	73.2432	74.1925	73.1319	75.5763	74.4712	74.7823	74.6556	74.8945	74.529	74.6938	74.6015	74.1158	77.0674	77.3801	76.4063	76.708	76.5088	76.9676	76.2379	76.4002	76.6902	76.6303	76.8508	76.7997	75.5631	76.2765	76.7897	76.5306	76.6332	76.7385	79.2144	79.3718	79.3163	79.7474	100	80.0734	80.6166	79.7555	80.4567	73.7367	73.6005	73.0472	73.766
Dyella mobilis	74.0206	72.7424	73.908	72.6371	73.5179	74.0673	73.5962	74.3919	73.6231	76.0008	74.85	75.11	74.817	74.9727	74.562	74.9592	74.8939	74.6271	77.4916	77.6727	76.6239	77.0288	76.7596	77.2822	76.5757	76.7259	76.8075	76.938	77.2271	77.2222	75.5308	76.4808	76.9873	76.8025	76.7891	77.1866	78.8688	79.3759	79.0966	78.6308	80.0494	100	81.6884	80.7409	81.6912	73.9177	73.8849	73.0266	74.2723
Dyella flava	73.5349	72.5448	73.8402	72.5983	73.3884	74.0137	73.6454	74.1889	73.3402	75.661	74.7495	75.0024	74.5752	74.705	74.4749	74.8183	74.6715	74.5097	77.1067	77.468	76.5033	76.7809	76.5419	77.1429	76.3541	76.4544	76.8099	76.7149	77.042	76.9315	75.8893	76.4606	76.8389	76.7344	76.8204	76.9389	79.2176	79.4504	79.3988	79.1796	80.6586	81.6634	100	81.7935	82.0694	73.6008	73.5725	72.9706	74.165
Dyella caseinilytica	73.5727	72.632	73.7246	72.5622	73.2803	73.7401	73.2705	73.9189	73.1698	75.1803	74.3506	74.558	74.3024	74.5759	74.2913	74.5316	74.549	74.2519	76.5786	76.7892	76.1294	76.3827	76.2724	76.6402	76.0123	76.0164	76.4173	76.3562	76.4675	76.3755	75.36	76.103	76.3465	76.204	76.3308	76.3981	78.8105	78.9553	78.9593	78.7317	79.8845	80.8188	81.8541	100	81.7787	73.5439	73.5589	73.1266	73.7702
Dyella acidiphila	74.0547	72.7578	74.2809	72.8995	73.7436	74.3709	74.0658	74.7522	73.9151	76.4379	75.2686	75.3981	75.0791	75.1866	74.6469	75.1143	75.1098	74.8628	78.338	78.6477	77.3602	77.5837	77.4064	77.9436	77.3116	77.3765	77.5564	77.6908	78.109	77.9844	76.0716	76.7491	77.5752	77.3638	77.4596	77.5961	79.4642	79.9231	79.9049	78.8957	80.5662	81.7383	81.9713	81.7656	100	74.0917	74.0337	73.3195	74.6057
Chiayiivirga flava	74.5134	72.6251	74.2499	72.998	74.6225	74.8333	74.0158	74.8315	73.9854	75.8696	74.3636	74.6217	73.8805	74.1097	73.9437	74.013	73.896	73.1444	74.9522	75.4157	74.3897	74.5899	74.4008	74.4332	74.2905	74.7438	74.5128	74.5716	74.8379	74.7933	73.2488	74.078	74.4423	74.3877	74.4811	74.4722	73.6332	74.1721	73.694	73.4575	74.1461	74.3176	73.8943	73.5951	74.3718	100	75.2385	73.6229	76.1425
Aquimonas voraii	74.1101	72.2535	73.4177	72.3149	73.7078	74.2452	73.528	74.2993	73.539	75.3469	74.1449	74.429	73.5634	73.6622	73.5244	73.6218	73.7253	73.2899	74.5821	75.0628	74.4154	74.3519	74.2377	74.2096	73.8052	74.3795	74.0775	74.2359	74.207	74.4325	73.0725	73.757	74.1049	74.0448	74.1797	74.2997	72.986	73.6521	73.3842	72.9923	73.7134	73.7713	73.6308	73.234	74.0161	74.8969	100	73.7234	76.1741
Pseudomarimonas arenosa	73.382	72.1786	73.0781	72.1565	72.9527	72.887	72.893	73.2036	73.1002	73.7906	73.0335	73.2094	72.6339	72.6445	72.6319	72.8046	72.5875	72.9424	73.1753	73.5171	73.1904	73.1582	72.9689	73.3632	73.0879	73.0079	73.1212	73.2904	73.2156	73.2806	72.9811	73.025	73.2307	73.2168	73.1362	73.2447	72.5586	72.8723	72.7086	72.6949	73.2072	73.1716	73.1433	72.8754	73.2385	73.5782	73.7878	100	74.2023
Rehaibacterium terrae	75.1811	72.513	74.6899	72.7584	74.4969	75.3014	74.4181	75.7164	74.4406	76.7694	75.0268	75.3645	74.1616	74.4832	74.1143	74.2633	74.1853	73.594	76.0255	76.5785	75.4592	75.3389	75.1676	75.0214	74.6276	75.1148	74.6832	75.2214	75.3604	75.3055	73.725	74.1161	74.7753	74.8398	74.9458	75.2338	73.5517	74.6632	73.6824	73.3657	74.0345	74.3412	74.1317	73.9227	74.6156	75.9959	76.1015	74.3403	100
Silanimonas lenta	74.3516	72.5316	73.8915	72.2946	73.697	74.417	73.6526	74.4765	73.7929	75.5394	74.0032	74.035	73.6685	74.0061	73.7172	73.9572	73.6799	73.0964	75.076	75.5068	74.6738	74.4158	74.4254	74.3325	73.9212	74.3952	74.0174	74.2576	74.4875	74.5726	73.2239	73.7894	74.1768	74.0965	74.2776	74.4722	73.1746	73.7701	73.3056	72.8251	73.5635	73.9151	73.7737	73.3579	73.9383	74.878	75.2078	73.6851	76.4482
Arenimonas oryziterrae	73.8907	72.5828	73.9494	72.8492	73.9217	74.5645	73.6881	74.2685	73.3295	74.8681	73.7899	74.0185	73.3955	73.6829	73.4314	73.5694	73.4272	72.7312	73.9526	74.185	74.0137	73.9667	73.8774	73.9084	73.6473	73.8535	73.9142	73.9151	74.0334	73.8877	73.0237	73.5099	73.8854	73.7239	73.8411	73.9732	73.0413	73.4079	73.1118	73.0331	73.5013	73.4066	73.3682	73.234	73.7542	75.2155	74.4951	73.4262	75.797
Arenimonas maotaiensis	74.6885	72.8411	74.2034	72.6537	73.9338	74.6248	73.7428	74.7372	73.876	75.3987	74.3484	74.6174	73.7325	74.0352	73.6745	73.794	73.7787	73.4023	75.1024	75.3797	74.7559	74.7579	74.483	74.6427	74.4114	74.7754	74.1793	74.5051	74.7256	74.8042	73.4511	73.9804	74.3814	74.3842	74.4874	74.7468	73.0808	73.9745	73.3279	73.0513	73.5772	73.8809	73.8705	73.5585	74.3608	75.1765	75.4546	74.0064	76.0441
Arenimonas fontis	74.2624	71.9691	73.7806	71.7036	73.1802	73.8331	73.7888	74.5851	73.6271	75.3038	74.1399	74.288	73.5756	73.7047	73.1611	73.6368	73.6924	73.1956	74.9963	75.5347	74.4925	74.3693	74.4256	74.2835	73.8481	74.2424	73.6928	74.1015	74.4159	74.2812	73.141	73.6611	74.0912	74.1297	74.076	74.4866	72.9624	73.6966	73.1008	72.6704	73.2501	73.5947	73.4878	73.2176	73.9832	74.9665	75.0736	73.45	77.155
Arenimonas composti	74.9493	72.6618	73.9828	72.606	74.2887	75.1997	74.2553	75.1995	73.7102	75.9794	74.3929	74.6673	73.727	74.1009	73.6257	73.5972	73.7476	73.1524	75.0142	75.5835	74.9782	74.7483	74.7505	74.4913	74.2196	74.6656	74.4313	74.652	74.8805	74.8972	73.1304	73.5389	74.0246	74.0516	74.2864	74.3732	73.1221	73.5841	73.0131	72.9397	73.6386	73.6816	73.4512	73.4172	73.9625	75.7031	75.4183	73.5397	77.2059
Arenimonas metalli	74.6133	72.8337	74.7191	72.3316	74.0146	74.836	74.0009	75.1249	74.0543	76.1617	74.6171	74.8223	73.9255	74.1984	73.8644	74.2346	74.2329	73.2735	75.3638	76.0132	74.911	74.8523	74.8382	74.8055	74.4367	74.7379	74.3939	74.8099	74.8146	74.8855	73.439	74.2137	74.5318	74.5016	74.6727	74.8005	73.2085	74.0268	73.4224	73.1357	73.8328	74.1527	73.784	73.4065	74.1207	75.8494	75.7864	73.8025	77.6686
Arenimonas terrae	74.3596	72.4429	74.2605	72.3641	74.0215	74.7772	73.9751	74.9775	73.6969	75.8203	74.2801	74.6465	73.9604	74.2327	73.5971	73.9854	74.0774	73.015	75.1884	75.7965	74.919	74.8203	74.8105	74.599	74.3964	75.0353	74.3822	74.8763	75.0089	74.9471	73.2543	73.9957	74.3591	74.4151	74.4719	74.8335	72.9814	74.0112	73.5041	73.0325	73.8181	73.9701	73.5828	73.4618	74.2777	75.8089	75.6211	73.7207	77.3114
Arenimonas malthae	74.4885	72.5253	74.3096	72.3682	73.9549	74.7418	73.8562	74.925	73.9548	75.8414	74.453	74.9099	74.2318	74.431	73.8738	74.2744	74.2474	73.0704	75.5485	76.2081	75.1214	75.0585	74.9261	74.9209	74.5367	75.0718	74.382	74.9505	75.0616	75.2329	73.3794	74.3156	74.8368	74.915	74.8633	75.1151	73.3996	74.2045	73.5957	72.9918	73.8932	74.3594	73.7932	73.7202	74.5929	75.9282	75.6142	73.7289	77.7298
Arenimonas caeni	74.7393	72.6995	74.5417	72.2288	73.9971	74.931	74.0423	75.0556	74.0312	76.0025	74.6134	75.0394	74.2547	74.4776	73.9856	74.3119	74.3598	73.1692	75.8431	76.3498	75.1158	75.2069	75.0962	74.8424	74.4991	75.0065	74.2643	75.0687	75.0205	75.0388	73.4705	74.212	74.6506	74.7592	74.9838	75.0296	73.3775	74.0929	73.5112	73.1757	73.8301	74.1465	73.8841	73.4715	74.4035	75.9769	75.7609	73.8241	77.8097
Arenimonas donghaensis	74.3052	72.4457	74.195	72.5648	73.4854	74.4462	73.7239	74.5285	73.55	75.3134	74.1524	74.5263	73.7414	73.9148	73.5091	73.9716	73.7984	73.0112	74.846	75.2948	74.4598	74.5018	74.496	74.3063	74.2039	74.324	73.9247	74.4489	74.4171	74.4668	73.214	73.6812	74.0863	74.252	74.269	74.6006	73.0591	73.6646	73.1845	72.7411	73.4586	73.6727	73.1969	73.3342	73.9755	75.2974	75.1663	73.4913	76.7113
Arenimonas soli	74.1504	72.4679	74.1193	72.2145	73.5997	74.3471	73.667	74.4086	73.5164	75.1979	73.974	74.2763	73.6506	73.9469	73.4883	73.7582	73.7378	72.9751	74.755	75.2725	74.3277	74.3322	74.0941	74.2759	74.0149	74.3277	73.8832	74.3323	74.4404	74.3593	73.03	73.7086	74.1517	74.2251	74.306	74.3981	72.987	73.5302	73.2837	72.7964	73.4039	73.8351	73.5471	73.3501	73.9156	75.3631	75.1584	73.4146	76.8327
Coralloluteibacterium stylophorae	74.4307	72.2635	73.6918	72.1632	74.1012	74.889	74.0332	75.2059	73.7908	76.0586	74.2264	74.5355	73.3284	73.6875	73.2544	73.5357	73.4763	72.899	75.0549	75.6917	74.6957	74.6288	74.4129	73.9901	74.0861	75.6984	74.0333	74.4112	74.7384	74.7961	72.8287	73.2192	73.7119	73.6194	73.9117	74.2761	72.5958	73.5682	72.6821	72.5279	73.1623	73.2896	73.1308	72.9355	73.6511	75.5947	75.4765	73.3957	77.1618
Vulcaniibacterium thermophilum	75.0191	72.886	74.4831	72.7272	74.5978	75.6544	74.4419	75.6487	74.4993	76.6543	75.0026	75.4011	74.1562	74.3052	74.1762	74.1844	74.2144	73.2916	75.8626	76.4407	75.2479	75.274	75.242	75.1777	74.7254	75.1682	74.8632	75.2067	75.2922	75.2601	73.7674	74.1798	74.5824	74.5792	74.7286	75.1385	73.6344	74.325	73.7518	73.5513	74.1704	74.3572	73.9686	73.9926	74.766	76.0865	75.4361	73.9481	77.2893
Lysobacter bugurensis	73.9276	72.5649	73.5396	72.3806	74.0792	74.818	73.6199	74.544	73.1341	74.8647	73.6598	73.9082	73.3852	73.5108	73.4037	73.4901	73.4426	72.1805	74.1738	74.5927	74.1306	73.9959	73.9214	73.8119	73.5646	73.8158	73.8695	74.0485	74.089	73.9649	72.7098	73.4685	73.6929	73.6489	73.8621	73.9303	72.9208	73.2133	72.8846	73.0964	73.2471	73.4543	73.1608	73.0563	73.5905	75.2513	74.1626	72.9988	75.2839
Lysobacter lacus	73.7888	72.2278	73.1556	71.8476	73.4332	74.5067	73.3517	74.1779	72.7833	74.5343	73.4361	73.5931	73.1417	73.2822	73.0673	73.0298	73.0063	72.1709	74.0344	74.3215	73.8815	73.8838	73.8037	73.7675	73.3955	73.6868	73.4655	73.7952	73.7661	73.8009	72.6088	73.2294	73.5031	73.3444	73.4169	73.6504	72.6085	72.9718	72.6748	72.5632	73.0619	73.1989	72.8635	72.8128	73.2216	74.702	73.9965	72.721	75.1049
Lysobacter segetis	74.086	72.4312	73.6489	72.1434	74.1357	74.8252	73.7128	74.6205	73.4038	75.1967	73.9535	74.0351	73.5187	73.6857	73.2869	73.3483	73.4092	72.4771	74.3973	74.9639	74.4694	74.187	74.0272	73.907	73.7364	73.9882	73.8004	74.0066	74.1112	74.1238	72.5884	73.3927	73.6448	73.7756	74.0114	74.0733	72.7793	73.5533	72.9036	72.7575	73.5119	73.5746	73.2863	73.1543	73.6278	75.2258	74.6266	72.9366	75.7146
Lysobacter terrigena	74.1217	72.5004	73.5823	72.2783	74.169	75.0782	73.6857	74.4323	73.0231	74.7819	73.7499	73.8997	73.4874	73.6468	73.4775	73.4182	73.3422	72.3826	74.1925	74.4638	74.001	74.045	73.9236	73.8581	73.6294	73.8121	73.7354	73.8462	73.9595	73.8795	72.6199	73.6247	73.8066	73.6821	74.0402	74.0329	72.8221	73.3836	72.8713	72.8721	73.4922	73.4431	73.2569	73.2095	73.6201	75.301	74.2419	73.014	75.0788
Lysobacter xinjiangensis	74.4239	72.7764	73.8258	72.5739	74.1817	75.119	73.8446	74.7413	73.5671	75.2862	74.0319	74.2297	73.5472	73.9943	73.541	73.723	73.5939	73.0623	75.0154	75.4025	74.7265	74.5192	74.2947	74.2884	74.1133	74.4211	73.9644	74.394	74.4393	74.3961	73.2243	73.8163	74.0039	74.0569	74.2601	74.4066	73.1296	73.7358	73.3253	73.2711	73.7821	73.8971	73.767	73.3606	73.9186	75.3694	74.7181	73.2347	75.733
Lysobacter alkalisoli	74.598	72.6977	73.9173	72.3708	74.1281	74.7453	74.011	74.8995	73.9804	75.6608	74.6447	74.8781	73.8074	73.9964	73.9122	73.7652	73.8546	73.6143	75.3196	75.6298	75.1903	74.9212	74.8345	74.7015	74.4963	74.7182	74.5175	74.7335	74.8106	74.7375	73.2538	73.9177	74.2114	74.3052	74.4874	74.7341	73.294	73.9783	73.2957	73.3333	73.9278	74.0843	74.0471	73.7924	74.2182	75.1773	75.0527	73.9861	76.4692
Lysobacter maris	75.0669	72.5271	73.9742	72.3415	73.8685	74.8747	74.7241	75.2776	74.0094	75.7395	74.6988	74.9777	73.7883	73.9647	73.6603	73.5891	73.6899	73.2128	75.1275	75.7806	75.1285	74.8204	74.6409	74.5953	74.316	74.6599	74.3304	74.7323	74.9823	74.9785	73.09	73.6201	74.0414	73.8775	73.9823	74.3939	72.7653	73.6329	73.0559	72.843	73.6277	73.8426	73.5842	73.29	74.0544	75.4491	75.28	73.8686	76.8868
Lysobacter penaei	74.3115	72.125	73.614	71.9068	73.6225	74.4989	73.5603	74.5381	73.057	75.1693	74.1755	74.2058	73.499	73.5565	73.5125	73.5045	73.3802	73.1275	74.8221	75.1228	74.6505	74.3036	74.1671	74.0266	73.8205	74.262	73.8942	74.1317	74.4071	74.4116	72.7353	73.4082	73.759	73.8057	73.9016	74.2273	72.7488	73.3974	72.9499	72.8366	73.4654	73.5348	73.4819	73.2715	73.8572	74.841	74.6935	73.2491	75.7704
Lysobacter aestuarii	74.4343	72.1315	73.8366	71.9289	73.7011	74.6327	73.6774	74.8594	73.6406	75.4223	74.3909	74.4922	73.4679	73.642	73.3475	73.3522	73.3363	72.8563	75.0072	75.5298	74.7733	74.7472	74.4556	74.3613	73.979	74.3456	73.9145	74.4027	74.4585	74.5818	72.7875	73.4689	73.7168	73.8523	74.0854	74.2585	72.7317	73.3806	72.9029	72.6896	73.3451	73.5208	73.2928	73.0138	73.6606	75.1515	74.698	73.4063	76.3538
Lysobacter spongiae	74.3972	72.3073	73.6412	72.1647	73.65	74.6596	74.0659	74.9051	73.462	75.5692	74.2087	74.3961	73.5236	73.656	73.5253	73.6589	73.5605	73.0262	75.0703	75.5163	74.8131	74.4196	74.4584	74.3642	74.1059	74.3607	74.0987	74.5748	74.6028	74.6788	72.9764	73.6791	74.0037	73.9303	74.1272	74.301	72.9195	73.6916	73.1444	72.8976	73.5186	73.7321	73.7035	73.2244	73.8	75.0791	74.8356	73.4089	76.2815
Lysobacter arseniciresistens	74.6661	72.5466	74.1422	72.1153	74.1243	75.1858	74.3674	75.2867	73.7385	76.0975	74.6197	74.7928	73.7376	73.8817	73.6748	73.6871	73.8143	73.1892	75.2867	75.9177	75.1281	75.0019	74.9073	74.7274	74.4875	75.0934	74.489	75.0422	75.0226	75.136	73.2431	73.7107	74.1052	74.048	74.3329	74.5231	72.8864	73.5903	73.0867	72.8689	73.4167	73.6783	73.5813	73.2482	74.0573	75.8028	75.1411	73.4675	76.8956
Lysobacter spongiicola	74.1	72.2744	73.5971	72.0928	73.5665	74.3238	74.1585	74.387	73.4007	74.9071	74.0538	74.1493	73.3233	73.6112	73.15	73.5555	73.3803	72.8936	74.6428	74.886	74.3883	74.5421	74.1365	74.0689	73.9159	74.2263	73.8928	74.2663	74.2646	74.4377	73.0847	73.4976	73.8056	73.7831	73.9295	74.1173	72.8799	73.6537	73.0754	72.8643	73.4404	73.5871	73.3793	73.1492	73.7579	74.4431	74.3898	73.2443	75.5224
Lysobacter defluvii	74.2249	71.934	73.6272	71.6096	73.2824	74.3071	73.9206	74.7059	73.4229	75.3071	74.1188	74.2869	73.0489	73.4702	73.1046	73.2429	73.2082	72.9116	75.0553	75.4351	74.6175	74.4192	74.3927	74.0685	74.066	74.3346	73.7944	74.3437	74.3713	74.4674	72.6965	73.4817	73.7078	73.654	73.8201	74.3353	72.8423	73.6464	72.8033	72.528	73.3023	73.5087	73.3126	72.9148	73.7425	74.6726	74.6611	73.2748	76.1596
Lysobacter concretionis	74.622	72.2448	73.9724	72.4365	73.8949	74.6507	74.5574	74.7604	73.8178	75.4271	74.3841	74.6294	73.4142	73.6188	73.4241	73.5325	73.5751	73.0135	74.9292	75.5937	74.9589	74.8599	74.5727	74.7502	74.7039	74.8016	74.6056	75.063	75.2486	75.3048	73.3493	73.5888	73.977	73.9183	74.0933	74.4251	73.1455	73.8227	73.13	72.9684	73.5021	73.8655	73.4143	73.1616	74.0697	75.1749	74.5614	73.7	76.0983
Lysobacter antarcticus	73.7963	71.8231	73.1983	71.7125	72.9965	73.5734	73.1778	73.7424	73.1419	74.5059	73.6524	73.6366	72.8751	72.8475	72.9822	72.9667	73.1533	72.6715	74.0818	74.5522	74.1015	73.9746	73.7163	73.9233	73.7142	73.9555	73.7308	73.9809	74.1033	74.0504	72.6328	73.2621	73.4086	73.448	73.4845	73.732	72.3975	73.3071	72.7124	72.4299	72.8904	73.2847	73.248	73.0161	73.4236	74.159	73.8891	72.9117	75.1052
Lysobacter avium	73.9783	72.0621	73.5302	71.7548	73.2684	74.1239	73.4117	74.2774	73.2882	74.7924	73.9581	73.8544	73.1228	73.2155	73.0208	73.2409	73.2492	72.9107	74.6339	75.0571	74.4183	74.3866	74.2131	74.0397	73.9327	74.3804	73.9282	74.2186	74.5015	74.4298	73.0152	73.5019	73.8071	73.6641	73.9339	74.1686	72.5644	73.3968	72.8551	72.4753	73.1144	73.2033	73.2433	73.0329	73.5878	74.4276	74.4042	73.0607	75.4657
Lysobacter ciconiae	74.139	72.3573	73.7739	72.0691	73.4004	74.3101	74.2501	74.3982	73.8382	74.9	74.0496	74.3437	73.1888	73.5008	73.3455	73.4517	73.2631	73.1861	74.557	75.0311	74.4843	74.3293	74.2188	74.42	74.3258	74.4607	74.1587	74.5894	74.5469	74.6495	73.2856	73.5734	73.9165	73.7886	74.1116	74.2738	72.986	73.689	72.9763	72.6892	73.627	73.6622	73.4864	73.2726	73.7784	74.5607	74.3592	73.1955	75.513
Lysobacter psychrotolerans	74.4154	72.9114	73.9574	72.5005	74.0062	74.7218	74.1509	75.0143	73.8582	75.4512	74.4614	74.8285	73.8839	73.9818	73.9933	74.0917	73.9373	73.1649	74.9184	75.4995	75.2638	74.8456	74.7294	74.5449	74.3407	74.9032	74.6999	74.7562	74.8108	74.8363	73.2919	74.1099	74.6086	74.5634	74.7669	74.9116	73.2302	73.8719	73.4125	73.4507	73.9553	74.0371	73.7095	73.574	74.0384	75.5258	75.0078	73.8067	76.228
Lysobacter daejeonensis	74.4729	72.5266	74.0619	72.1161	73.7176	74.7099	73.6679	74.7461	73.5641	75.28	74.2816	74.6114	73.8351	74.0333	73.6495	73.7402	73.9713	73.1506	75.0881	75.6613	75.1552	74.9055	74.7211	74.5833	74.4367	74.7363	74.2907	74.7832	74.8293	74.8467	73.1329	74.0773	74.4099	74.3668	74.5881	74.9099	73.2078	73.8703	73.416	73.1077	73.6676	73.9505	73.6532	73.5041	74.281	75.1032	74.8143	73.5332	76.0911
Lysobacter ruishenii	74.447	72.6455	74.0661	72.131	73.7955	74.7302	73.6737	74.8127	73.918	75.3074	74.5349	74.8236	73.8149	73.9766	73.5732	74.0427	74.0291	73.3137	75.0858	75.8879	75.1478	74.7872	74.6492	74.7122	74.3896	76.0473	74.3002	74.867	74.9749	74.9149	73.0232	73.945	74.4155	74.5202	74.76	74.8659	73.3579	74.0193	73.4373	73.2234	73.8144	74.1653	73.921	73.5924	74.2519	75.1396	74.792	73.9703	76.0607
Lysobacter oryzae	74.7036	72.8038	74.2447	72.6193	74.2014	75.1965	74.0763	74.8479	73.7146	75.6324	74.4285	74.6675	73.8172	74.0326	73.7805	74.0637	74.0786	73.2713	75.1124	75.6899	75.0734	74.8888	74.8185	74.5552	74.2796	74.7731	74.4383	74.8267	74.9143	74.9655	73.2407	74.0454	74.5124	74.4876	74.7265	74.7889	73.4981	73.994	73.4965	73.5019	74.0452	74.2186	73.7624	73.6656	74.3398	75.5072	74.9817	73.8345	76.3273
Lysobacter terrestris	74.6794	72.8105	74.6158	72.6725	74.5309	75.3532	74.1985	75.2078	74.0009	75.945	74.5453	74.8475	74.1908	74.4027	74.0561	74.266	74.2893	73.2906	75.4657	75.9281	75.2933	75.1039	74.9076	74.8775	74.6241	74.9601	74.8939	75.1229	75.2991	75.2493	73.5073	74.4099	74.7671	74.7139	75.0595	75.1746	73.5537	74.2869	73.8832	73.4899	74.2235	74.3595	73.9684	73.9755	74.6334	75.9489	75.0332	73.9274	76.5052
Lysobacter silvisoli	74.7524	72.6563	74.4578	72.6109	73.9241	74.9979	74.0617	75.4382	74.2007	76.1682	74.7529	74.9929	73.7188	74.017	73.7726	73.9466	74.1621	73.4777	75.5151	76.1695	75.2169	74.9613	74.9221	74.6496	74.5001	75.0979	74.4979	75.0065	75.2056	75.265	73.1118	73.8253	74.3256	74.4676	74.5309	74.8028	73.0849	73.8631	73.3927	73.0907	73.9019	74.0504	73.6822	73.4965	74.5168	75.7354	75.3892	74.7525	77.0663
Lysobacter antibioticus	74.7853	72.7551	74.2851	72.7959	74.3162	75.1425	74.5036	75.4137	74.0265	75.7039	74.4894	74.7037	73.9576	74.0673	74.198	73.8726	74.0689	73.5232	75.2318	75.4892	75.0863	74.8571	74.7938	74.5735	74.5385	74.7206	74.8049	74.8408	74.7969	75.0032	73.1567	74.2556	74.3065	74.1854	74.6631	75.0171	73.3898	73.7479	73.3092	73.5457	74.0307	73.9382	74.1091	73.7858	74.2318	75.6714	75.2497	74.2737	76.6908
Lysobacter enzymogenes	74.9785	72.6694	74.1475	72.5393	74.1688	75.0171	74.2224	75.3473	73.9473	76.0238	74.5465	74.8312	73.9794	74.2186	73.9212	73.6716	74.2392	73.3205	75.5202	76.0581	75.2963	74.8731	75.1786	74.6823	74.5344	75.1452	74.6851	75.1372	75.2464	75.289	72.9255	74.1636	74.2731	74.3995	74.6483	74.995	73.2613	73.7039	73.2487	73.3914	74.1184	74.0455	74.0195	73.6217	74.0352	75.9206	75.3108	74.0705	77.2363
Lysobacter niastensis	74.5618	72.6244	73.9771	72.2719	74.1223	74.929	73.9399	74.8253	73.6258	75.279	74.2246	74.5507	73.7896	73.9591	73.5938	73.8823	73.9115	72.8169	74.7826	75.3514	74.8891	74.7677	74.5428	74.505	74.1029	74.5725	74.3293	74.6801	74.7275	74.76	73.1392	73.9875	74.1168	74.0533	74.3386	74.4344	73.0757	73.944	73.2985	73.3244	73.9041	73.9928	73.6587	73.5134	74.163	75.2207	74.8858	73.5551	76.1489
Lysobacter arenosi	74.7386	72.7258	74.2797	72.3642	74.1234	74.9786	74.0384	74.977	73.7026	75.4521	74.7006	74.6442	73.7666	74.0305	73.8179	74.0945	73.9617	73.3997	75.0798	75.5319	74.9932	75.0147	74.7507	74.6815	74.4706	74.7284	74.5965	74.8447	74.9863	74.9925	73.3576	74.1616	74.3548	74.3612	74.5676	74.7357	73.3463	74.0822	73.4503	73.3444	74.1031	74.0782	73.7785	73.6801	74.4689	75.5607	75.1138	74.0229	76.3974
Lysobacter prati	74.5618	72.5914	74.2336	72.5053	74.0105	74.9467	74.0205	74.9205	73.8701	75.4782	74.506	74.7181	73.8003	73.9545	73.7383	73.9162	73.9538	73.5052	74.8386	75.3787	74.9002	74.935	74.6201	74.4187	74.2528	74.6634	74.3862	74.7073	74.8684	74.8358	73.3098	74.1277	74.374	74.3834	74.6382	74.7568	73.3785	73.8898	73.4631	73.1291	73.9058	74.1788	73.8134	73.7603	74.273	75.5346	74.9269	73.8097	76.3665
Lysobacter panacisoli	74.7116	72.7936	74.2457	72.6304	74.2601	75.4694	74.0935	75.1646	73.9005	75.6727	74.5597	75.0244	73.7217	74.139	73.7734	73.9656	73.8382	72.9754	75.122	75.5492	74.9867	74.9451	74.5429	74.7782	74.3235	74.7531	74.7264	74.801	74.9554	74.9327	73.2266	74.1039	74.4192	74.2895	74.683	74.7125	73.4589	74.0469	73.4718	73.5595	74.1975	73.9903	73.8136	73.9022	74.2297	75.7178	74.8936	73.8601	76.4226
Lysobacter soli	74.4386	72.6668	74.0352	72.4644	74.2179	75.1536	73.9319	74.8376	73.6647	75.1862	74.2025	74.4218	73.7541	74.0509	73.6365	74.007	73.8677	72.7123	74.8181	75.1247	74.7556	74.6134	74.3279	74.4581	74.2419	74.5092	74.3788	74.5596	74.7929	74.6709	73.0209	73.9222	74.2781	74.361	74.3545	74.5181	73.4545	73.9496	73.4328	73.3485	73.9918	73.9996	73.7881	73.5656	74.1457	75.5533	74.482	73.3051	75.9444
Vulcaniibacterium gelatinicum	74.9313	72.4555	74.4569	72.2446	74.4226	75.4311	74.2828	75.7081	74.3653	76.9708	74.8186	75.1265	74.0187	74.3488	73.8394	74.0632	74.2216	73.1656	76.209	76.8079	75.6135	75.65	75.2656	75.0009	74.644	75.2356	74.5031	75.1343	75.4315	75.2678	73.3365	74.2087	74.5784	74.591	74.8209	75.0432	73.4369	74.3373	73.6173	73.1415	73.911	74.1652	73.9265	73.681	74.6287	75.9441	75.4127	73.7772	77.601
Lysobacter caseinilyticus	74.085	72.884	73.8632	72.6168	74.0499	75.2306	73.6541	74.6658	73.4139	75.2062	73.8445	74.1994	73.6527	73.8083	73.5206	73.5077	73.7206	72.8887	74.4927	74.9058	74.4752	74.3558	74.1134	74.2755	74.0529	74.3327	73.8969	74.2606	74.2694	74.182	72.9821	73.7367	74.2759	74.1778	74.3485	74.3354	73.3487	73.8811	73.3823	73.2882	73.8715	73.907	73.681	73.5139	74.1922	75.4226	74.5156	73.3366	75.7154
Lysobacter dokdonensis	74.3433	72.7778	73.7068	72.4981	74.0323	74.7944	73.659	74.3546	73.3573	75.0692	73.9181	74.2206	73.5896	73.6531	73.4005	73.5399	73.5627	72.722	74.2078	74.5628	74.1398	74.1781	73.9939	73.8877	73.8919	74.0366	73.9467	74.0493	74.0497	74.1401	72.967	73.6562	73.774	73.9372	73.979	74.1454	73.3547	73.7049	73.2977	73.4565	73.8842	73.7319	73.5225	73.3795	73.8731	75.2836	74.3208	73.4369	75.6473
Lysobacter gilvus	74.1665	72.5867	73.7066	72.4888	73.9408	74.7167	73.7296	74.2311	73.2925	74.9348	73.7837	73.9627	73.3818	73.5479	73.3293	73.4513	73.3853	72.5242	74.1147	74.5646	74.1586	74.111	73.9047	74.063	73.7003	73.9542	73.8204	73.9029	73.9686	74.0453	72.8569	73.5615	73.7904	73.7308	73.8392	73.8974	73.066	73.3179	72.9998	73.3352	73.6773	73.6044	73.3969	73.2863	73.7382	75.0428	74.1535	73.2119	75.3254
Lysobacter silvestris	73.9106	72.1567	73.3902	72.4456	73.5644	74.0541	73.4211	73.793	73.0067	74.3383	73.3283	73.4653	72.8419	72.9948	72.8843	72.9219	72.7865	72.4318	73.7926	73.9985	73.9237	73.7957	73.505	73.6022	73.5056	73.6301	73.4154	73.8288	73.7099	73.6773	72.7698	73.137	73.4431	73.4951	73.6123	73.8339	72.6694	73.2308	72.9049	72.7843	73.2082	73.2915	73.2281	73.159	73.5546	74.3946	74.0921	73.3518	74.8426
Lysobacter pythonis	73.8677	71.9023	73.2934	72.0524	73.4704	73.9884	73.1337	73.8509	73.2875	74.5981	73.4703	73.7563	72.9868	73.28	72.8537	73.1319	73.0218	72.6922	74.2149	74.477	73.9454	73.8124	73.6971	73.737	73.5432	73.8828	73.3476	73.8094	73.7958	73.8354	72.6433	73.1403	73.5624	73.5064	73.5963	73.7066	72.5781	73.2504	72.7326	72.4081	73.0499	73.3449	73.103	72.9042	73.4793	74.3913	74.1603	73.3091	75.5021
Lysobacter oculi	74.2956	72.5113	73.6382	72.3525	73.6729	74.5708	73.726	74.415	73.2049	74.9936	74.1192	74.2504	73.483	73.6962	73.3698	73.5394	73.4692	72.9795	74.6716	75.1255	74.7152	74.6124	74.1966	74.1863	74.208	74.2768	74.0472	74.355	74.545	74.5518	72.9396	73.6116	74.046	73.9889	74.1357	74.2298	72.9411	73.565	73.1995	72.9641	73.7094	73.7072	73.5706	73.2881	74.1934	74.8488	74.5997	73.3788	75.5954
Lysobacter tolerans	73.5773	71.975	73.0524	72.0869	73.0556	73.512	72.7109	73.3563	72.524	73.6926	73.1677	73.312	72.7725	73.007	72.7868	72.9339	73.0148	72.657	73.4284	73.7745	73.4318	73.4441	73.2248	73.4028	73.2074	73.3242	73.1873	73.1927	73.2907	73.137	72.5783	73.1907	73.22	73.1657	73.4218	73.2839	72.725	73.3238	72.9379	72.8861	73.3025	73.0955	73.1204	73.0093	73.3386	73.5434	73.333	72.8992	74.0063
Lysobacter lycopersici	74.5814	72.243	73.9633	72.6884	74.3415	75.0981	73.7494	74.7275	73.6555	75.674	74.1293	74.4023	73.6459	73.8781	73.5718	73.5153	73.7084	72.7069	74.7935	75.3297	74.5765	74.403	74.3926	74.4434	74.232	74.6987	74.1439	74.5319	74.7538	74.6827	73.1815	73.9252	74.327	74.1798	74.5057	74.5111	73.1946	74.0804	73.4151	73.1461	73.8238	73.9969	73.779	73.6171	74.5019	75.5231	74.6737	73.36	76.0817
Thermomonas aquatica	74.7381	72.6842	74.1974	72.5698	74.321	74.8738	73.9905	75.0745	73.8323	75.8191	74.3753	74.7036	73.717	73.9493	73.6206	73.7999	73.9441	72.9345	75.2664	75.8206	74.8898	74.9774	74.8478	74.8942	74.6282	75.0354	74.3535	75.0509	75.2317	75.1883	73.0447	73.8584	74.4662	74.5163	74.6599	74.714	73.2243	73.8689	73.6077	73.1381	73.8191	74.1532	74.0527	73.6441	74.4132	75.4203	75.1032	73.7377	76.4004
Thermomonas carbonis	74.2679	72.1791	73.4526	72.415	73.7033	74.3279	73.5479	74.1849	73.2602	74.6926	73.794	73.9431	73.0946	73.3251	73.0454	73.1879	73.298	72.7565	74.1151	74.6393	74.1255	74.1097	74.0462	74.033	73.7494	74.0846	73.8185	74.0876	74.0885	74.2496	72.8042	73.4248	73.7225	73.6685	74.1036	74.028	72.7383	73.4771	73.1031	72.9283	73.5024	73.5579	73.4609	73.2945	73.7732	74.53	74.1528	73.3993	75.3627
Thermomonas haemolytica	74.5954	72.2461	73.7228	72.0456	73.5923	74.6624	74.1048	74.8326	73.7097	75.6483	74.045	74.4731	73.6371	73.6294	73.3393	73.5615	73.6863	72.9512	75.3422	75.9463	74.9281	74.6929	74.4086	74.4762	74.4056	74.7406	74.1236	74.4533	74.8907	74.9165	72.9575	73.5947	74.176	74.1186	74.2064	74.5962	73.0101	73.7855	73.2701	72.5215	73.4638	73.653	73.5786	73.2138	74.0219	75.2547	74.9402	73.4108	76.4747
Thermomonas hydrothermalis	74.0969	72.1243	73.3915	71.821	72.9202	73.4645	73.1557	73.9421	73.1693	74.5753	73.5709	73.51	73.1092	73.0009	72.834	73.217	72.9763	72.8823	74.1196	74.4302	74.0982	73.8195	73.7868	73.7417	73.6319	73.7715	73.3401	73.5594	73.8058	73.7531	73.0557	73.1095	73.5887	73.604	73.7627	73.7206	72.7505	73.3993	72.8231	72.4076	73.1682	73.2399	73.293	73.0504	73.5865	73.9606	74.2015	73.4218	75.4378
Thermomonas beijingensis	73.123	71.8182	72.5216	71.6609	72.459	72.6796	72.2665	72.7555	72.3921	73.2253	72.7108	72.8591	72.3504	72.3805	72.3261	72.4907	72.6846	72.4494	73.5443	73.3134	73.2175	72.9689	73.0183	73.2126	73.2661	73.0823	72.96	73.1762	73.202	73.1805	72.4832	72.5565	72.9864	72.9001	72.829	72.8814	72.6041	72.9103	72.7694	72.3591	72.8275	72.8623	72.8332	72.8526	73.2762	73.0952	73.0129	72.7398	73.5709
Thermomonas brevis	74.8829	72.5679	74.1377	72.4355	74.2543	75.0918	74.3461	75.0647	73.7865	76.2606	74.542	74.817	73.7618	73.8444	73.6055	73.735	73.9013	73.0728	75.1668	75.8307	74.9983	74.8827	74.795	74.6027	74.5401	74.8927	74.4274	74.9167	75.2291	75.0887	73.04	73.8323	74.2694	74.3429	74.3957	74.7355	73.2193	73.9193	73.3564	73.0046	73.6627	74.0503	73.657	73.5058	74.2952	75.5374	74.9903	73.6801	76.5534
Thermomonas fusca	74.4948	72.2673	73.6881	72.2776	73.7838	74.4651	74.1198	74.4945	73.5772	75.4354	74.1686	74.3986	73.3336	73.7008	73.157	73.4802	73.6684	72.8339	74.9154	75.7816	74.7308	74.4949	74.3722	74.6598	74.3132	74.6591	74.1321	74.7255	74.894	74.8693	73.0389	73.5451	73.9316	73.9741	74.0567	74.4253	72.8765	73.6746	73.2014	72.7145	73.4195	73.8024	73.3192	73.3591	74.1522	74.7895	74.6315	73.4236	76.0392
Lysobacter profundi	74.089	72.0525	73.7659	72.4304	73.8518	74.4678	73.6154	74.1991	73.2268	75.0455	73.7439	73.8648	73.3258	73.4734	73.33	73.2094	73.1963	72.7413	74.111	74.7784	74.2042	74.3418	74.2821	73.9809	73.9694	74.2915	73.9974	74.2116	74.2725	74.3512	73.052	73.3912	73.709	73.6244	73.8258	73.907	72.7469	73.4149	72.9982	72.762	73.3391	73.5804	73.2876	73.2148	73.8303	74.961	74.269	73.135	75.3595
Lysobacter telluris	74.4894	72.7415	73.9035	72.3429	74.1695	74.8996	73.9026	74.8036	73.6989	75.5161	74.1332	74.4752	73.5591	73.7136	73.5138	73.4751	73.6325	73.033	74.857	75.444	74.8466	74.9408	74.5791	74.4466	74.4817	74.7735	74.2847	74.8138	74.9329	74.992	73.0034	73.5377	73.9125	74.0852	74.1653	74.4337	73.1299	73.7959	73.1268	72.9956	73.6974	73.7517	73.5859	73.4454	74.0087	75.3958	74.8887	73.5081	75.9546
Luteimonas lumbrici	74.4298	72.1221	73.7629	71.9721	73.9225	74.9465	74.3577	75.0012	73.8046	76.0332	74.3066	74.7056	73.6388	73.938	73.2764	73.5907	73.7247	72.7908	75.3234	76.0115	75.038	74.8544	74.6309	74.2883	74.4284	75.0553	74.2575	74.7572	75.1014	75.0635	73.0074	73.5112	74.2043	74.2618	74.2405	74.499	72.971	73.6684	73.1902	72.6935	73.3963	73.7868	73.7112	73.5057	73.9544	75.4575	75.0109	73.32	76.6639
Luteimonas weifangensis	74.896	72.5973	74.3751	72.5868	74.3229	74.979	74.1821	75.3573	74.3997	76.4754	74.6003	74.9685	73.8619	73.9481	73.6444	73.7137	73.9424	73.3657	75.2794	76.2919	75.1498	75.1306	74.9344	74.8533	74.5529	75.2778	74.4222	75.0978	75.5359	75.4493	73.0935	73.7087	74.1874	74.1667	74.3152	74.6919	72.9765	73.8393	73.1374	72.8858	73.5315	73.8804	73.6838	73.4916	74.3027	75.5802	75.1198	73.731	76.9435
Luteimonas cucumeris	74.7842	72.7138	74.3366	72.7278	74.1769	75.1102	74.3511	75.0735	73.9466	75.7634	74.5144	74.7699	73.74	73.9066	73.643	73.7247	73.8883	73.2972	74.9479	75.329	74.8159	74.7737	74.46	74.5342	74.4554	74.8269	74.697	74.7858	74.8711	74.894	73.3174	73.5623	74.2997	74.1191	74.3532	74.4969	73.3366	73.926	73.3278	73.3827	73.9361	73.9089	73.7682	73.5936	74.1277	75.4356	74.8928	73.736	76.1171
Luteimonas gilva	74.4909	72.5668	74.1306	72.8989	74.0368	74.5635	73.8191	74.6585	73.8149	75.5867	74.3322	74.688	73.5545	73.8048	73.4611	73.4797	73.8819	73.2523	74.498	75.2346	74.6082	74.643	74.3975	74.4744	74.3793	74.4915	74.2069	74.3654	74.7674	74.7561	73.2344	73.5915	74.2291	74.0536	74.3878	74.4593	73.2634	73.9957	73.5852	73.3188	73.833	73.9851	73.8089	73.5577	74.3197	75.3057	74.8368	73.6267	76.1902
Luteimonas mephitis	75.0763	72.7247	74.2186	72.7067	74.4407	75.2837	74.5719	75.2976	74.1903	76.1306	74.746	75.1067	74.0455	74.2661	73.9072	74.1054	74.0622	73.509	75.7029	76.2706	75.3486	75.2371	75.1307	74.7897	75.0913	75.4357	74.9476	75.2584	75.6288	75.432	73.4266	73.9761	74.5791	74.5391	74.7319	75.0092	73.5352	74.2606	73.6719	73.5637	74.1991	74.3014	74.1542	73.8032	74.5715	75.8361	75.1513	73.8767	76.6158
Luteimonas aquatica	75.1478	72.6491	74.3702	72.3744	74.353	75.2514	74.6488	75.8072	74.4304	76.5949	74.9517	75.1808	73.8688	74.3775	73.8075	74.061	74.0901	73.1718	75.9944	76.2664	75.395	75.2241	75.1586	74.8138	74.5593	75.3844	74.3866	74.9818	75.299	75.2013	73.0902	73.8327	74.4355	74.4989	74.592	75.0433	73.3905	74.0522	73.5649	73.1095	74.078	74.2882	74.003	73.6979	74.3964	75.9122	75.3772	73.9327	77.2462
Luteimonas panaciterrae	74.5819	72.6338	73.9978	72.888	74.2111	74.87	74.179	74.6657	73.7469	75.4332	74.2379	74.5384	73.6296	73.7658	73.3807	73.5983	73.5265	73.1112	74.6704	74.9947	74.3556	74.417	74.3085	74.2415	74.0359	74.3818	74.0844	74.3646	74.2999	74.2676	72.8639	73.7183	74.0264	74.0175	74.0577	74.3519	73.4159	73.7741	73.4665	73.5215	73.8294	74.0883	73.8167	73.5748	74.347	75.5722	74.8441	73.8953	76.128
Luteimonas terricola	74.6409	72.0697	73.9503	72.0593	73.8421	74.5869	74.1506	74.7129	73.7757	75.654	74.2273	74.5354	73.5263	73.9079	73.4856	73.7315	73.6373	73.1949	75.0464	75.5283	74.8879	74.6422	74.5433	74.4305	74.0867	74.8943	74.0824	74.545	74.7621	74.6731	73.0793	73.5941	74.1828	74.1044	74.3241	74.4507	73.2094	73.8361	73.3178	73.0209	73.6198	74.0366	73.6627	73.4616	74.0339	75.261	74.8819	73.3848	76.0767
Luteimonas granuli	74.8544	72.3491	73.9738	72.2142	73.9509	74.6938	74.4648	74.8128	73.4738	75.7218	74.2576	74.5031	73.6728	73.8125	73.324	73.5215	73.7524	72.9135	75.0533	75.7151	74.7371	74.9135	74.5269	74.4885	74.2506	74.5836	73.9805	74.5913	74.5851	74.6416	73.1035	73.6186	74.0252	74.0246	74.3056	74.4334	72.9891	73.7286	73.0694	72.868	73.5927	73.8287	73.3771	73.4539	74.0427	75.2402	74.7284	73.4069	76.1926
Luteimonas arsenica	75.0795	72.4751	73.9985	72.1828	74.0079	74.6917	74.1145	75.0563	73.9223	76.038	74.6509	74.8208	74.0164	74.3142	73.6865	73.867	73.917	73.3645	75.4566	75.9866	75.1592	74.9115	74.724	74.752	74.3775	74.7464	74.182	74.7325	74.9337	74.813	73.4993	73.9316	74.3452	74.4	74.4047	74.559	73.3096	74.103	73.5424	73.0343	73.869	74.1422	73.9645	73.6704	74.391	75.2932	75.0786	73.5759	76.357
Luteimonas padinae	75.2057	72.534	73.7109	72.2185	74.0415	74.7324	74.6598	74.8123	73.7139	76.0206	74.3943	74.7819	73.6762	74.0125	73.4567	73.6928	73.7265	73.0824	75.2618	75.8093	74.9664	74.7204	74.5103	74.5608	74.2513	74.7872	74.1907	74.6439	74.8466	74.807	72.9898	73.9468	74.0514	74.1023	74.2889	74.6261	73.2718	73.7721	73.3892	72.9071	73.6488	74.0087	73.6087	73.5074	74.2917	75.3284	75.1291	73.6769	76.5968
Luteimonas salinisoli	74.5802	71.9868	73.6854	72.0093	73.6512	74.6968	73.8669	75.0006	74.0126	75.8389	74.2501	74.6143	73.4058	73.6584	73.2734	73.5863	73.5245	72.942	75.1881	75.6657	74.6099	74.4521	74.4268	74.0994	74.1064	74.7825	74.0007	74.5171	74.6563	74.6947	72.8811	73.2544	73.7098	73.758	73.7846	74.1332	72.6667	73.568	72.9608	72.766	73.3958	73.65	73.4474	73.137	73.861	75.2952	74.7846	73.3126	76.5212
Y-2-3-4F	74.731	72.0641	73.5899	71.8229	73.6274	74.9558	73.8846	75.5635	73.9484	76.1959	74.5914	74.7534	73.457	73.8444	73.3329	73.448	73.5348	72.7553	75.7478	76.2858	75.1532	74.9287	74.7171	74.1936	74.4408	74.9437	74.0333	74.7084	75.107	74.986	72.8358	73.5213	73.957	73.8153	74.002	74.464	72.7584	73.6075	72.8567	72.6613	73.3624	73.5297	73.3756	72.943	73.9151	75.5148	75.4017	73.4692	76.9097
Luteimonas huabeiensis	74.8698	72.3642	73.8906	71.9787	73.8842	74.8713	74.7952	75.3204	73.949	76.0457	74.6577	74.77	73.4712	73.7511	73.0845	74.5828	73.4922	73.2413	75.3632	76.3223	75.1236	74.7591	74.7238	74.5062	74.419	75.4708	74.1395	74.7247	75.0655	74.8881	73.0237	73.5867	74.0392	74.0674	74.0892	74.5432	73.0786	73.7611	73.0291	72.8092	73.4144	73.6609	73.4777	73.2478	73.9592	75.5314	75.143	73.4513	76.8172
Luteimonas abyssi	74.4913	72.5517	73.955	72.3569	74.0237	74.7489	73.8927	75.0607	73.7983	75.2592	74.4776	74.5571	73.6011	73.8653	73.6397	73.7992	73.7316	73.1732	75.0336	75.3376	74.4879	74.3773	74.5413	74.2339	74.1295	74.4488	74.1728	74.5961	74.7564	74.5323	73.0057	73.686	74.0448	73.869	74.1292	74.4223	73.0831	73.757	73.1639	72.9676	73.5185	73.6796	73.6177	73.2883	73.9569	74.9358	74.7835	73.5682	76.0673
MHLX1A	74.5294	72.3537	73.7513	72.1357	73.9805	74.4953	73.9662	74.813	73.5048	75.4933	74.1424	74.3606	73.5305	73.6785	73.6081	73.7873	73.6384	73.0651	74.9193	75.438	74.654	74.5235	74.4546	74.5388	74.0369	74.553	74.08	74.295	74.6232	74.6039	73.0318	73.5801	73.7993	73.9291	74.1324	74.3231	73.2078	73.7965	73.2019	72.8916	73.578	73.5481	73.481	73.3486	73.9653	75.1556	74.6071	73.404	75.9521
Luteimonas yindakuii	74.7706	72.5728	73.9182	72.4689	74.3131	74.7052	74.1005	74.9043	73.7133	75.5155	74.3531	74.6071	73.6431	73.9379	73.6187	73.726	73.8481	73.2158	75.2266	75.494	75.0564	74.5863	74.3539	74.5648	74.2839	74.4759	74.5063	74.5303	75.0269	74.8346	73.2886	73.8659	74.2634	74.2245	74.3893	74.4916	73.3523	73.9525	73.3997	73.2797	73.841	73.922	73.8677	73.4324	74.1812	75.4299	74.9605	73.8283	76.1179
Luteimonas aestuarii	74.8281	72.2937	73.9999	72.0559	73.911	74.4806	74.2386	74.6609	73.8028	75.5176	74.3429	74.4725	73.6884	73.8725	73.393	73.842	73.7785	73.1645	75.2154	75.5215	74.6615	74.6494	74.5628	74.7309	74.3305	75.5883	74.2828	74.5725	74.7123	74.6992	73.05	73.9845	74.2575	74.2886	74.418	74.5398	73.1426	74.3082	73.4552	73.0896	73.8537	73.9309	73.7496	73.6196	74.5333	75.2469	74.8234	73.3939	75.9991
Luteimonas wenzhouensis	74.7741	72.2151	73.7707	71.9003	73.7125	74.4606	73.9645	75.0984	73.6307	75.6453	74.32	74.585	73.4531	73.825	73.2665	73.6569	73.5752	72.8539	75.4426	76.0294	74.9041	74.844	74.5912	74.3303	74.2431	74.8103	74.2517	74.6128	74.7861	74.8511	72.778	73.4693	73.8771	73.8536	73.9273	74.3652	72.8291	73.5924	73.0749	72.7943	73.4683	73.8153	73.4394	73.1475	73.9486	75.2566	74.7368	73.5707	76.5223
Luteimonas marina	75.217	72.5649	74.0452	72.4446	74.2711	75.3025	74.6471	75.5621	73.9827	76.1971	74.6765	74.8616	74.0409	74.2652	73.7468	73.9516	73.9904	73.3579	75.6724	76.2571	75.2888	75.0889	75.0512	74.8451	74.5605	74.925	74.6074	74.9106	75.3179	75.1303	73.2754	73.9302	74.3472	74.248	74.4859	74.7058	73.4839	74.215	73.5278	73.3574	74.1777	74.1812	73.8257	73.795	74.3353	75.9712	75.3204	73.9412	76.9532
Luteimonas saliphila	74.7865	72.4017	73.9226	72.3085	74.0225	74.9169	74.0018	75.2808	73.9905	75.903	74.3416	74.6072	73.6627	73.8911	73.3259	73.7199	73.8346	73.2074	75.1956	75.7232	74.7909	74.5863	74.4339	74.384	74.3936	74.6977	74.3603	74.6611	74.8451	74.7362	72.9488	73.6101	74.194	73.7879	74.0877	74.4586	73.0265	73.7633	73.1527	73.1171	73.8899	73.8361	73.5452	73.3409	74.0174	75.3141	74.7776	73.5783	76.1561
BDR2-5	74.9863	72.4473	73.9961	72.2874	74.0353	74.915	73.888	75.4436	73.8218	75.8979	74.4193	74.7046	73.4386	73.7021	73.524	73.628	73.5718	72.8627	75.1788	75.584	74.9337	74.5201	74.5419	74.4305	74.2031	74.6312	74.1045	74.4993	74.813	74.6992	72.8965	73.4255	73.9402	73.8238	73.939	74.2564	72.7666	73.5071	72.8559	72.8735	73.5706	73.6133	73.4945	73.0871	73.9816	75.609	74.9732	73.6891	76.6006
Luteimonas cellulosilyticus	74.5318	72.4771	73.9767	72.5851	74.1095	74.9189	73.868	75.1707	73.5555	75.5002	74.338	74.5439	73.4338	73.7361	73.457	73.5018	73.5864	72.9488	74.6668	74.8115	74.4195	74.4508	74.2175	74.0156	74.058	74.279	74.1898	74.4566	74.4756	74.4062	72.9418	73.6807	73.8235	73.7909	74.2702	74.3246	72.9048	73.6017	72.9816	72.9039	73.5813	73.609	73.5026	73.2948	73.837	75.2939	74.6008	73.2382	75.8101
Luteimonas rhizosphaerae	74.5768	72.4713	73.8676	72.3843	74.0147	74.7307	73.9532	75.1236	73.4941	75.4501	74.1485	74.4174	73.368	73.6076	73.3476	73.3413	73.599	72.8998	74.4813	74.8768	74.454	74.329	74.1714	74.091	74.061	74.1812	74.1404	74.1907	74.4207	74.2956	73.0816	73.6045	73.7059	73.7254	74.0366	74.2711	72.8281	73.5424	72.862	72.7769	73.5051	73.5041	73.39	73.1945	73.7932	75.2834	74.5916	73.1891	75.7887
Luteimonas deserti	74.8599	72.7814	74.154	72.8869	74.3573	74.9042	73.9731	75.0044	73.7832	75.2241	74.3238	74.3121	73.6625	74.0732	73.9359	74.0353	73.8443	73.5239	74.8251	74.9624	74.713	74.5856	74.3141	74.6207	74.1459	74.545	74.2975	74.4773	74.6088	74.4647	73.465	73.9671	74.1143	74.1601	74.382	74.4413	73.3785	74.1396	73.7586	73.4848	74.0592	73.9038	73.9932	73.7913	74.2738	75.4164	74.6356	73.5523	75.6261
Luteimonas chenhongjianii	74.5097	72.7421	73.8758	72.3857	73.9741	74.829	73.9372	74.9505	73.4869	75.0013	74.2813	74.4871	73.7261	73.9215	73.5254	73.6539	73.7054	73.158	74.543	74.7884	74.7542	74.5319	74.1794	74.2496	74.063	74.3731	74.1809	74.3568	74.436	74.297	73.1401	73.6998	74.0451	74.0884	74.1873	74.2844	73.2785	73.8588	73.2618	73.0459	73.7468	73.9983	73.7635	73.449	74.0256	75.1697	74.4581	73.4762	75.6935
XNQY3-4	74.479	72.297	73.7369	72.3701	74.1699	75.0022	74.0072	75.0301	73.5986	75.3873	74.3297	74.2481	73.5273	73.7203	73.4145	73.5828	73.6194	72.9518	74.731	75.0683	74.4303	74.4839	74.2096	74.2357	74.0712	74.413	74.128	74.3692	74.5328	74.28	72.8781	73.7004	74.1214	74.0256	74.2008	74.2129	72.8191	73.6132	73.0795	73.1286	73.7061	73.779	73.4262	73.3122	73.9656	75.5995	74.759	73.433	75.9447
Luteimonas terrae	74.5398	72.3299	73.7383	72.4062	73.8836	74.6796	73.9281	74.9348	73.6653	74.9348	74.2097	74.466	73.5716	73.6745	73.4821	73.5702	73.6048	73.0176	74.5682	74.9572	74.4549	74.2169	74.251	74.1668	74.007	74.3053	74.0217	74.2703	74.4577	74.3917	72.865	73.5102	73.9211	73.7112	74.1972	74.2509	73.0295	73.686	73.0955	73.2277	73.7274	73.7995	73.5527	73.4856	73.937	75.2639	74.6066	73.3207	75.7065
Pseudoxanthomonas composti	74.162	72.1765	73.8829	71.8948	73.4991	73.8617	73.5083	74.4593	73.6014	75.1038	73.9583	74.1713	73.2865	73.3241	73.0496	73.3679	73.4444	73.0807	74.7215	74.9317	74.3799	74.3539	74.3125	74.1399	74.2957	74.3531	73.8804	74.274	74.5313	74.3728	72.925	73.4655	73.8814	73.9487	74.0185	74.0932	72.8973	73.6878	73.0354	72.7072	73.5777	73.5952	73.5362	73.3562	73.8405	74.7084	74.5096	73.4683	75.7829
Pseudoxanthomonas spadix	74.1859	72.3872	73.575	71.8807	73.4162	73.9386	73.6699	74.4893	73.4443	75.1337	74.0813	74.2198	73.3048	73.4754	73.1831	73.4666	73.5075	73.1088	74.9683	75.3748	74.6179	74.4333	74.3428	74.2	74.1905	75.3615	73.8154	74.3397	74.4423	74.4578	72.9121	73.5599	73.944	74.0183	74.2213	74.3082	72.9455	73.6123	73.0153	72.7188	73.4424	73.7075	73.3086	73.1037	73.9662	74.7551	74.633	73.5706	75.736
Pseudoxanthomonas winnipegensis	74.5412	72.1284	73.9627	71.9184	73.4959	74.2617	73.7535	74.9732	73.7394	75.6141	74.1868	74.3251	73.3429	73.5814	73.2417	73.8268	73.5236	73.1556	75.379	75.7421	74.8522	74.5146	74.5708	74.4625	74.3597	74.6647	74.0169	74.5012	74.8314	74.7549	73.0108	73.725	74.0617	74.1533	74.1693	74.3816	73.3275	73.556	72.9509	72.6066	73.6388	73.6996	73.5586	73.273	73.9347	75.1845	74.9118	73.5203	76.231
Pseudoxanthomonas kalamensis	74.4739	72.2918	74.0869	72.202	73.8007	74.3225	74.04	74.9127	73.5193	75.423	74.0638	74.4214	73.434	73.6197	73.3675	73.5316	73.4864	73.3273	74.9139	75.287	74.6503	74.4788	74.4913	74.4684	74.3383	74.392	74.1573	74.5379	74.8372	74.7698	73.1216	73.7117	73.9573	73.9529	74.0647	74.3616	73.0973	73.7803	73.1956	72.8021	73.6779	73.805	73.6254	73.4015	74.1146	75.0387	74.7217	73.5825	76.0853
Pseudoxanthomonas helianthi	74.7214	72.6002	74.2068	72.6959	74.5605	75.1415	74.2513	75.2081	73.7571	75.8573	74.3237	74.643	73.7667	73.94	73.5967	73.8473	73.832	73.1548	75.143	75.6273	75.0653	74.7351	74.6055	74.4568	74.3525	74.9219	74.4462	74.8774	75.2442	74.9984	73.0541	74.043	74.3762	74.2417	74.3692	74.6644	73.1906	73.8912	73.4208	73.3652	73.9011	74.1539	73.7634	73.5308	74.3578	75.439	75.0427	74.0298	76.3324
Pseudoxanthomonas sangjuensis	75.0937	72.629	74.5864	72.7972	74.6861	75.682	74.5785	75.5882	74.0748	76.6334	74.9117	75.3283	73.9333	74.2554	73.8188	73.8516	74.0287	73.3895	75.9283	76.4412	75.3046	75.2874	74.9883	74.8865	74.7913	75.1601	74.8206	75.2703	75.5793	75.4413	73.3464	74.0701	74.6635	74.562	74.7056	75.0244	73.5157	74.145	73.5221	73.2714	74.0423	74.2955	73.9624	73.6927	74.5728	75.9404	75.5396	73.8837	77.0369
Pseudoxanthomonas sacheonensis	74.3653	72.3033	73.8526	72.331	73.3179	74.065	73.7854	74.3762	73.2584	74.8038	73.9462	74.1613	73.3876	73.3643	73.3105	73.4144	73.4333	73.2975	74.4967	74.6362	74.4029	74.3294	74.0077	74.2318	74.3637	74.4598	74.1051	74.4212	74.529	74.645	72.807	73.5936	73.962	73.8561	73.971	74.2451	73.0577	73.8607	73.203	73.0725	73.6563	73.755	73.5023	73.4317	74.1119	75.1379	74.4494	73.5342	75.6029
Pseudoxanthomonas gei	74.3138	72.3165	73.797	72.0832	73.4873	74.0001	73.6914	74.138	73.3924	74.6941	73.8667	74.0367	73.3159	73.5862	73.2223	73.4963	73.3891	73.165	74.398	74.7334	74.2422	74.0772	73.9557	74.1313	73.8379	74.2472	73.8543	74.0975	74.4174	74.324	72.9467	73.3544	73.8636	73.8798	73.8611	73.9699	73.1224	73.6483	73.2037	72.8678	73.7224	73.5355	73.4539	73.4099	73.8434	74.8003	74.2211	73.3782	75.4068
Pseudoxanthomonas yeongjuensis	74.3729	72.1392	74.0916	72.4362	73.8835	74.3119	74.295	74.9511	73.9	75.1787	74.2591	74.3847	73.4632	73.6349	73.533	73.5866	73.5288	73.1192	74.6352	75.0733	74.767	74.6409	74.5224	74.6749	74.4998	74.9792	74.4417	74.7389	75.1126	75.1123	73.1897	73.6698	74.3172	74.0189	74.2764	74.489	73.1673	73.9895	73.244	73.1423	73.9534	74.0768	73.6589	73.4461	74.4716	75.018	74.5507	73.5307	75.8158
Pseudoxanthomonas wuyuanensis	74.4837	72.7982	74.168	72.5257	73.8134	74.1502	73.9433	74.9908	73.744	75.1432	74.45	74.5429	73.5752	73.7025	73.3153	73.6238	73.693	73.4803	74.8244	75.2753	74.5643	74.6819	74.411	74.6305	74.4662	74.5732	74.3586	74.8169	74.7264	74.5223	73.2561	73.7776	74.1581	74.1542	74.3557	74.4719	73.4058	74.1334	73.4818	73.148	73.905	74.1185	73.8779	73.6926	74.2876	75.1041	74.5997	73.626	75.9701
Pseudoxanthomonas dokdonensis	73.9789	72.1301	73.7498	72.0136	73.0582	73.8284	73.4277	74.196	73.067	74.3418	73.554	73.7043	73.0221	73.1773	73.0589	73.1708	73.1461	73.3329	73.9722	74.1033	73.7668	73.9509	73.7017	73.7281	73.687	73.7617	73.7723	73.7981	73.8895	73.898	72.9836	73.2167	73.3931	73.4775	73.5966	73.5919	72.8373	73.34	72.8	72.686	73.1887	73.4631	73.3575	73.0853	73.4693	74.3461	74.019	73.4759	75.2146
Pseudoxanthomonas beigongshangi	74.7258	72.4742	74.2825	72.5929	74.0826	74.7032	74.1337	75.3425	73.7619	75.7525	74.4711	74.7633	73.6133	73.8734	73.4061	73.8475	73.7164	73.2576	75.1658	75.5471	74.8458	74.758	74.6195	74.6721	74.57	74.6699	74.4839	74.8726	74.9571	74.8619	73.0951	73.8902	74.275	74.1444	74.304	74.7269	73.0986	73.9586	73.3159	73.039	73.6289	73.8718	73.8481	73.5378	74.4498	75.3537	75.0446	73.8525	76.3072
Pseudoxanthomonas indica	74.4705	72.6968	74.1368	72.3501	73.5699	74.0952	73.7446	74.5736	73.6092	74.7614	74.0282	74.1723	73.3569	73.5296	73.4237	73.6804	73.5704	73.4621	74.5675	74.7864	74.2917	74.2417	74.0033	74.1539	74.1576	74.2403	74.2238	74.2959	74.5183	74.3322	73.1309	73.7279	73.9637	73.9448	74.015	74.2596	73.2124	73.8787	73.4219	73.0373	73.8858	73.869	73.6933	73.5832	74.1646	74.8124	74.4987	73.7489	75.5128
Pseudoxanthomonas japonensis	74.7328	72.3865	74.0856	72.305	73.8951	74.712	73.9089	74.8504	73.655	75.3627	74.2145	74.4346	73.7706	73.9697	73.697	73.7965	73.8482	73.1659	74.938	75.2626	74.4989	74.5246	74.4094	74.5229	74.2411	74.4318	74.47	74.6355	74.7079	74.7412	73.2223	73.9778	74.3327	74.2374	74.4299	74.4065	73.2097	74.0346	73.3963	73.1656	73.8514	74.0842	73.8429	73.5684	74.2325	75.181	74.3261	73.507	75.8148
Pseudoxanthomonas arseniciresistens	74.6703	72.4479	73.9357	72.3227	73.6086	74.3885	73.5702	74.7285	73.4852	74.9294	74.1851	74.1959	73.7468	74.0349	73.6084	73.67	73.7548	73.0519	74.7242	75.0189	74.5311	74.3546	74.2013	74.3695	74.2828	74.3147	74.6252	74.5525	74.7952	74.6518	73.1417	73.9058	74.2667	74.1127	74.3426	74.4084	73.2862	73.82	73.3729	73.1123	73.7685	73.8107	73.8248	73.4872	74.2144	74.906	74.3731	73.4915	75.4791
Pseudoxanthomonas mexicana	74.5578	72.5328	74.1059	72.3382	73.8082	74.5874	73.9817	74.9529	73.609	75.4279	74.3143	74.46	73.7707	73.9897	73.6323	73.7962	74.0094	73.4138	75.3185	75.636	74.8834	74.8557	74.4674	74.7402	74.4206	74.5349	74.4406	74.9043	74.8252	74.8062	73.2474	73.869	74.3876	74.3755	74.5136	74.6788	73.3885	73.949	73.4438	73.0632	73.758	74.1004	73.9361	73.4354	74.3617	75.1228	74.6333	73.7912	76.016
Pseudoxanthomonas suwonensis	74.7578	72.1764	73.8266	71.8977	73.6869	74.5568	73.7952	75.0935	73.644	75.667	74.4485	74.4467	73.7735	74.0791	73.6362	73.8671	73.9772	73.2556	75.3666	75.9516	75.0797	74.9027	74.8456	74.5183	74.3328	74.6974	74.1801	74.7329	74.9733	74.7057	73.2267	73.9614	74.1858	74.2563	74.3964	74.6449	73.094	73.9116	73.314	72.8844	73.6813	73.8089	73.5906	73.3155	74.16	75.2024	75.2007	73.4036	76.6342
Pseudoxanthomonas taiwanensis	74.832	72.3302	74.0796	71.7752	73.6132	74.5033	74.076	75.2345	74.0559	76.17	74.4421	74.7975	73.7186	74.0577	73.3917	73.8296	73.9477	73.2013	75.7594	76.349	75.2723	74.946	74.8401	74.5057	74.2401	74.9601	74.0912	74.7747	75.0881	75.1064	73.1093	73.8307	74.4084	74.4377	74.4299	74.9861	73.0958	73.7543	73.185	72.663	73.5667	73.7887	73.5513	73.2299	74.1928	75.2146	75.0986	73.5984	77.3783
Pseudoxanthomonas broegbernensis	74.776	72.5439	74.116	71.9088	73.7576	74.6627	73.9195	75.3682	73.9353	75.709	74.5698	74.7731	73.6757	73.8918	73.3506	73.8567	73.8812	73.3631	75.4809	76.0931	75.0794	75.1133	74.8803	74.6857	74.5278	74.8312	74.2754	74.8154	75.053	74.9015	73.1047	73.7657	74.2978	74.2543	74.4108	74.8308	72.993	73.9512	73.2761	72.9257	73.5493	73.8597	73.7666	73.4577	74.0993	75.2536	74.9602	73.4648	76.8065
Pseudoxanthomonas jiangsuensis	74.2344	72.122	73.7671	71.8742	73.7553	74.4277	74.3806	75.0271	73.5568	75.439	74.0981	74.244	73.8113	73.9849	73.5091	73.7986	73.8669	73.2844	75.3915	75.9042	74.9879	74.6802	74.5074	74.4433	74.5281	74.7136	74.2155	74.7645	74.8776	74.9507	73.1863	73.8568	74.1356	74.1531	74.2465	74.4699	72.8878	73.8358	73.1266	72.719	73.5745	73.746	73.4835	73.3953	74.0222	75.0732	74.7487	73.2468	76.5228
Pseudoxanthomonas koreensis	74.804	72.348	73.9178	72.0018	74.0077	74.8295	73.9772	75.3306	73.6775	75.8561	74.4551	74.6712	73.9386	74.0314	73.654	73.8311	73.9981	73.1251	75.4685	76.1212	75.2866	74.8853	74.8237	74.7223	74.5839	74.9847	74.3171	74.8377	75.2226	75.1171	73.1575	73.8863	74.3832	74.2392	74.4778	74.7819	73.29	74.0078	73.2416	73.1687	73.6831	74.0684	73.7381	73.4744	74.2525	75.5488	75.1002	73.5991	76.7503
Pseudoxanthomonas daejeonensis	74.5083	72.1616	73.8897	72.1217	73.9111	74.4709	73.9342	75.2299	73.3944	75.4921	74.3506	74.5909	73.7955	73.923	73.8211	73.9539	73.8676	73.4193	75.1288	75.5312	74.8335	74.603	74.5744	74.5116	74.3666	74.6657	74.3158	74.777	74.9327	74.6397	72.9672	73.7671	74.1308	74.1643	74.3344	74.5636	73.1845	73.924	73.3609	72.8686	73.9149	73.8036	73.7406	73.5418	74.1244	75.2087	74.734	73.192	76.1529
Pseudoxanthomonas kaohsiungensis	75.221	72.3204	74.0755	72.0752	74.1079	74.8252	74.7518	75.4827	73.7832	75.797	74.4267	74.6847	73.8893	74.1196	73.7879	74.1393	74.069	73.4718	75.5274	75.8642	75.3053	74.65	74.7833	74.6111	74.456	75.3387	74.506	74.9058	75.0977	74.9959	73.1539	73.8547	74.3578	74.2901	74.6157	74.7056	73.0337	74.0924	73.3833	72.8923	73.7411	74.1062	73.7981	73.6381	74.2627	75.3945	74.8504	73.4932	76.6805
Xanthomonas massiliensis	75.1763	72.563	73.9169	72.0128	73.6024	74.6782	73.8299	75.0921	73.9401	76.1154	74.5799	74.7935	73.4989	73.6402	73.3612	73.6185	73.7666	73.46	75.5033	76.1724	75.0735	75.1033	74.7347	74.5431	74.5473	74.9723	74.2347	74.8988	75.2014	75.1487	73.2034	73.9014	74.3146	74.4594	74.4225	74.732	73.2092	73.9852	73.2733	72.8134	73.6015	74.0216	73.8377	73.4891	74.1738	75.4304	75.0971	73.7094	76.5694
Stenotrophomonas ginsengisoli	73.6177	71.866	73.5165	71.5256	73.1145	73.5632	73.2863	73.7697	72.6611	74.2264	73.636	73.6669	73.0627	73.0916	73.1897	73.5294	73.4144	73.0092	74.2851	74.3051	74.2228	73.9721	73.969	73.9075	73.6118	73.8655	73.5624	73.994	73.8515	73.6774	72.6365	73.4674	73.7601	73.9772	73.8568	74.1068	72.8918	73.329	73.0371	72.8126	73.1425	73.3832	73.331	73.2713	73.7414	74.1114	73.8187	73.4167	74.7903
Stenotrophomonas koreensis	74.0157	72.1327	73.62	71.7896	73.3608	73.8279	73.3581	73.9797	72.9733	74.321	73.6179	73.749	73.3565	73.4992	73.3926	73.6462	73.7447	73.242	74.3666	74.7305	74.4605	74.114	74.0639	74.0312	73.8381	73.9545	73.9924	74.103	74.0821	74.0262	73.113	73.488	73.7981	73.8371	73.9384	74.059	72.986	73.4897	72.9756	72.9381	73.4769	73.4526	73.5076	73.3363	73.8591	74.1553	74.2737	73.4846	75.0566
Stenotrophomonas pictorum	74.3687	72.1736	73.877	72.1854	73.3443	73.9893	74.306	74.3803	73.38	74.6388	74.0637	74.1214	73.4087	73.4689	73.4195	73.7255	73.6656	73.3735	74.5373	74.8984	74.5346	74.3101	74.1526	74.449	74.2098	74.2118	74.3187	74.2368	74.5516	74.4983	73.1878	73.6778	74.0819	74.1028	74.0492	74.2727	73.295	73.8152	73.3207	72.877	73.5841	73.5726	73.6827	73.4369	73.8984	74.4313	74.1917	73.5282	75.2997
Stenotrophomonas humi	74.0305	72.2952	73.628	72.013	72.9973	73.7	73.2122	74.3289	73.2326	74.4104	73.7245	73.7496	73.4518	73.424	73.2319	73.4213	73.6292	73.147	74.0658	74.5064	74.0343	74.0314	73.9457	73.9962	73.937	73.9962	73.8992	74.0142	74.1615	74.3035	72.9108	73.5925	73.8222	73.876	73.9243	74.1068	72.8945	73.4243	73.0154	72.7197	73.3622	73.5795	73.5189	73.2018	73.7831	74.2901	74.343	73.4174	75.14
Stenotrophomonas terrae	74.0101	72.0157	73.4318	71.9703	72.9116	73.6473	73.2227	73.762	72.9216	74.1961	73.6617	73.6234	73.0398	73.1638	73.0748	73.2811	73.2108	72.951	73.9548	74.0765	73.95	73.808	73.6774	73.7775	73.8015	73.8907	73.7247	73.8841	74.0903	73.9811	72.6304	73.3377	73.6962	73.6965	73.7851	73.8538	72.763	73.2889	72.8965	72.8341	73.2254	73.2536	73.2355	72.9682	73.5147	74.1545	74.014	73.3805	74.8924
Stenotrophomonas daejeonensis	74.6469	72.1835	74.1895	72.3047	73.9252	74.6083	74.2118	75.177	73.9771	75.6494	74.4367	74.6726	73.745	73.9921	73.6667	73.8843	74.0717	73.3205	75.4005	75.8005	75.0371	74.8441	74.6804	74.748	74.7038	74.741	74.5099	74.9821	75.2538	75.1657	73.2493	73.8542	74.2847	74.3397	74.26	74.6311	73.1465	74.0523	73.3217	73.1104	73.7243	73.9528	73.7273	73.6371	74.3774	75.2846	74.883	73.6194	76.4605
Stenotrophomonas acidaminiphila	74.568	72.302	73.9643	71.9603	73.6503	74.4541	74.0819	75.0672	73.6824	76.1786	74.3424	74.5787	73.7473	73.9521	73.6173	75.4041	74.0989	73.3081	75.2063	75.8293	74.9827	74.8869	74.6805	74.7322	74.4053	74.9171	74.2544	74.7385	74.947	75.1011	73.2608	73.7457	74.1861	74.2453	74.2751	74.5304	73.1961	73.8052	73.1736	72.7292	73.5569	73.8103	73.6756	73.2736	74.2024	75.1865	75.058	73.5221	76.3407
Stenotrophomonas nitritireducens	74.8115	72.4835	74.035	72.1021	73.6788	74.5636	74.5501	75.1318	74.0412	75.5138	74.5795	74.7676	73.8568	74.0171	73.7161	75.5822	74.0522	73.2994	75.3396	75.7776	74.9989	74.8189	74.5494	74.6176	74.6236	74.8333	74.3387	74.7256	74.9615	74.8099	73.1118	73.7757	74.1511	74.1855	74.2603	74.435	73.1309	73.8394	73.4271	72.9321	73.6717	73.8808	73.7635	73.515	74.1564	75.4033	74.9819	73.7169	76.4968
Stenotrophomonas bentonitica	73.9867	72.0574	73.6616	71.8958	73.2215	73.9274	73.5666	74.4483	72.8599	74.6997	73.6881	74.0028	73.2678	73.3818	73.0555	74.2728	73.4266	73.067	74.5503	75.1819	74.4028	74.0675	74.0603	74.1732	74.0229	74.2981	74.0034	74.267	74.4376	74.5392	72.7588	73.3974	73.8696	73.9779	74.0331	74.1259	72.9677	73.4667	72.9317	72.8292	73.3409	73.4596	73.2068	73.0338	73.879	74.8226	74.2966	73.2699	75.4517
Stenotrophomonas nematodicola	74.0768	71.9652	73.5978	71.8581	73.1202	73.9863	74.0651	74.4319	73.0713	74.4938	73.6683	73.8826	73.1383	73.4289	73.0645	74.0952	73.3641	72.9118	74.3676	74.7145	74.2229	74.2192	73.9812	74.0206	74.1183	74.2576	73.8005	74.3659	74.3162	74.1879	72.7734	73.3563	73.8028	73.931	73.9335	74.0741	72.8072	73.456	72.9496	72.6059	73.3172	73.4195	73.2602	72.9805	73.6369	74.6696	74.4118	73.0508	75.4352
Stenotrophomonas rhizophila	74.2458	72.4822	73.6928	72.2385	73.4206	74.0578	73.5824	74.6835	73.2615	74.8674	73.876	73.9103	73.2864	73.4451	73.3107	73.5616	73.743	73.2458	74.5537	74.7809	74.4295	74.2293	74.1092	74.1842	73.9946	74.1569	73.9724	74.4572	74.333	74.367	72.9053	73.7606	73.9942	74.219	74.1403	74.4084	73.072	73.7185	73.1577	72.8422	73.4711	73.8027	73.6144	73.4329	74.0349	74.8509	74.4148	73.3879	75.6048
Stenotrophomonas chelatiphaga	74.1459	72.091	73.6324	71.9914	73.0373	73.6805	73.3757	74.1692	72.9606	74.6748	73.6976	73.7602	73.1483	73.3625	73.2047	73.4719	73.4394	72.9757	74.2415	74.5113	74.238	73.8365	73.731	73.9101	73.7732	74.0901	73.7988	73.9865	74.1826	74.0868	72.5492	73.4819	73.768	73.7122	73.8748	74.11	72.7055	73.3413	72.7905	72.6402	73.2444	73.3621	73.2968	73.136	73.5462	74.4741	74.2195	73.3153	75.3105
Stenotrophomonas tumulicola	73.7544	71.7824	73.3005	71.6506	72.8535	73.4217	73.3545	73.9124	72.6807	74.1993	73.3136	73.4569	72.9457	72.9313	72.8693	73.2514	73.1315	72.8551	73.9566	74.2848	73.9006	73.7614	73.6773	73.9243	73.7973	73.969	73.623	73.8431	73.8742	73.967	72.7157	73.1919	73.5407	73.5169	73.6265	73.8533	72.6512	73.2366	72.7274	72.5431	73.0103	73.2711	73.2373	73.0672	73.5168	74.1314	73.7953	73.275	74.7871
Stenotrophomonas indicatrix	74.2123	72.0284	73.6658	72.067	73.2022	73.8965	73.4794	74.3708	73.0807	74.5748	73.8228	73.8164	73.0424	73.3145	72.8798	73.4023	73.337	72.931	74.2678	74.6835	74.2931	74.1137	73.8618	74.1345	73.8518	74.0136	73.892	74.2633	74.3452	74.2499	72.8041	73.7058	73.8081	74.0439	73.9708	74.0702	72.7683	73.2988	72.9268	72.7313	73.335	73.4811	73.3728	73.1907	73.7465	74.3796	74.3198	73.3972	75.2468
Stenotrophomonas lactitubi	74.0423	72.2115	73.5496	72.0809	73.3754	73.8793	73.6021	74.3307	72.93	74.6624	73.9239	73.8873	73.1894	73.3397	73.165	74.1543	73.5397	72.9631	74.1662	74.5976	74.1072	74.043	74.0549	73.9908	73.8778	74.1629	74.0382	74.1509	74.2843	74.2034	72.7782	73.7032	73.8496	73.9042	73.7533	74.0615	72.8719	73.6039	72.9898	72.754	73.4126	73.5355	73.5011	73.19	73.7476	74.5552	74.1375	73.4606	75.3091
Stenotrophomonas cyclobalanopsidis	74.405	72.1432	73.5993	71.9815	73.3521	73.8365	73.4435	74.4868	73.1405	74.7265	73.8894	74.1409	73.0622	73.3682	73.1581	73.5481	73.5433	72.9611	74.3798	74.6406	74.3981	74.1708	73.9949	73.9879	73.917	74.1432	74.0408	74.2946	74.2678	74.1317	72.8175	73.7071	73.888	74.0235	74.0752	74.2457	72.7992	73.6415	73.0947	72.7004	73.4422	73.684	73.5789	73.2552	73.8626	74.4245	74.3577	73.2593	75.5288
Stenotrophomonas maltophilia	74.4851	72.7037	74.1817	72.5649	73.7661	74.5543	73.795	74.6234	73.5955	75.4141	74.1443	74.2327	73.5618	73.7328	73.5137	73.9714	73.8987	73.5311	74.9291	74.9319	74.6622	74.4417	74.249	74.32	74.1188	74.5011	74.4049	74.5959	74.5825	74.5106	73.3367	73.9938	74.085	74.3317	74.427	74.5964	73.3443	74.2293	73.4813	73.4248	73.7792	73.9439	73.94	73.7981	74.21	74.871	74.5935	73.7331	75.6582
Stenotrophomonas pavanii	74.2507	71.7486	73.6915	71.6585	73.1666	73.8003	73.4097	74.3636	72.9186	74.5865	73.7539	73.7427	73.0259	73.1588	72.9689	73.2208	73.2614	72.8053	74.1908	74.7489	74.3151	74.0141	73.9804	74.0744	73.7245	74.0061	73.7488	74.1799	74.1652	74.1599	72.5991	73.2718	73.6699	73.9517	73.8083	73.9945	72.6653	73.3377	72.8658	72.289	73.1043	73.3245	73.1894	73.1096	73.6612	74.4977	74.3347	72.9832	75.4405
Stenotrophomonas sepilia	74.1629	72.2058	73.7899	71.9778	73.4498	73.9697	73.7234	74.5459	73.1629	74.6363	73.8306	74.0777	73.346	73.4194	73.2925	73.5835	73.5936	73.0421	74.4921	74.809	74.4896	74.3336	74.2942	74.2684	74.1437	74.3182	74.0997	74.5354	74.4647	74.4716	72.9291	73.5878	73.9736	74.0573	74.2445	74.4027	72.9864	73.6841	73.1687	72.8518	73.5237	73.5062	73.6765	73.3791	73.9053	74.7259	74.4677	73.4369	75.5416
Xanthomonas theicola	74.5531	72.4832	73.9041	72.2059	73.982	74.816	74.0039	75.1332	73.6394	75.6833	74.1954	74.5391	73.6868	73.7784	73.467	73.7104	73.6807	73.4398	75.3537	75.7997	75.0628	74.7794	74.6236	74.5909	74.5727	75.0013	74.5157	74.7414	75.0946	74.8972	73.2002	73.8136	74.3601	74.1143	74.3203	74.818	72.8758	73.861	73.2932	72.8593	73.6938	73.8753	73.8108	73.327	74.2698	75.3693	74.686	73.5877	76.5157
Xanthomonas hyacinthi	74.4071	72.4484	74.0678	72.3005	73.7459	74.5527	73.8257	75.1283	73.8404	75.5704	74.2303	74.4127	73.4828	73.7649	73.3794	73.2769	73.5697	73.0169	75.3102	75.823	74.8112	74.5518	74.3776	74.6362	74.4023	74.8453	74.3359	74.7697	74.9967	74.8829	73.2421	73.5708	74.2645	73.9827	73.9842	74.4908	73.1051	73.9694	73.205	73.0056	73.7777	74.0007	73.8453	73.4987	74.2486	75.5604	74.7703	73.6907	76.4846
Xanthomonas translucens	74.5915	72.5644	74.0599	72.6274	73.9516	74.5203	74.1211	75.1562	73.9531	75.712	74.3295	74.6078	73.5999	73.9508	73.6371	74.1833	73.6919	73.3715	75.2405	75.6141	75.0598	74.6819	74.6804	74.8134	74.5592	75.033	74.4187	74.8517	75.0462	75.0672	73.0859	73.9401	74.3077	74.3101	74.4832	74.6565	73.1867	73.8639	73.2032	73.0359	73.9259	74.0462	73.9293	73.4866	74.2814	75.6122	74.8092	73.5748	76.42
Xanthomonas albilineans	73.6276	71.9234	73.203	71.9405	72.9145	73.3444	73.0896	73.9255	72.9465	74.1442	72.998	73.6264	72.7937	73.1183	72.7284	72.4436	72.7381	72.7119	74.0677	74.1929	73.7765	73.8188	73.6942	73.7879	73.6458	73.7337	73.4795	73.8598	73.9076	73.9667	72.4921	73.2791	73.3888	73.2906	73.4812	73.5512	72.6121	72.8031	72.4963	72.5787	73.0706	72.9983	73.2616	73.009	73.1767	74.023	73.6074	73.0872	74.715
Xanthomonas sacchari	74.7033	72.6398	74.2017	72.5215	73.993	74.7023	74.176	75.0419	73.8234	75.8942	74.5998	74.7891	73.7533	73.9797	73.8035	73.7066	73.8713	73.3367	75.3802	75.6293	75.0983	74.7342	74.5375	74.742	74.7484	74.9647	74.6267	74.9456	75.0577	75.2612	73.2739	73.8102	74.2464	74.2607	74.4843	74.7592	73.1209	73.9039	73.3492	73.0076	73.7024	73.9779	73.7724	73.495	74.181	75.5583	74.9477	73.6282	76.483
Xanthomonas sontii	75.0439	72.5963	74.2142	72.4612	73.9671	74.9196	74.1152	75.3139	73.8611	75.9176	74.6666	74.7857	73.7207	73.8848	73.5987	73.6491	73.889	73.5553	75.6583	75.7362	75.1861	74.9342	74.7566	74.8209	74.8563	75.183	74.7101	75.1298	75.2343	75.1352	73.4208	73.9062	74.4373	74.486	74.7506	74.9368	73.154	73.8958	73.4818	73.1491	73.9264	73.9654	73.9348	73.6226	74.4541	75.4706	75.1019	73.9362	76.6093
Stenotrophomonas panacihumi	74.5287	72.3486	73.891	72.1417	73.7763	74.6548	73.7526	74.92	73.6046	75.2433	74.1067	74.2537	73.6214	73.848	73.5061	73.816	73.9221	72.8604	74.9589	75.5795	74.749	74.7066	74.4929	74.4114	74.296	74.6727	74.2326	74.736	74.9714	74.9413	72.9118	73.8974	74.0986	74.3223	74.3704	74.792	73.1255	73.8559	73.3089	72.9263	73.5405	73.7022	73.6166	73.3222	74.1091	75.2848	74.6837	73.4134	76.0919
Xylella fastidiosa	70.7356	69.9239	70.3478	70.0717	70.0168	70.2017	70.2155	70.3115	70.2428	70.7975	69.9735	70.3524	69.7877	70.3057	69.8484	70.1706	70.2169	70.3736	70.3697	70.5089	70.4603	70.3328	70.2734	70.2202	70.1359	70.0657	70.3696	70.2494	70.202	70.2388	70.4418	70.3255	70.4774	70.4257	70.501	70.4923	70.2955	70.6669	70.2982	70.3744	70.2323	70.47	70.5084	70.5204	70.5713	70.2957	70.4756	70.5486	70.656
Xylella multiplex	70.9847	70.1329	70.6287	70.017	70.3639	70.2995	70.1672	70.6082	70.6903	70.6843	70.3963	70.5566	70.0198	70.526	70.2755	70.4794	70.3893	70.402	70.645	70.6766	70.5487	70.6793	70.3258	70.1893	70.3082	70.3239	70.307	70.066	70.1838	70.1723	70.4903	70.6082	70.3959	70.6103	70.5875	70.7162	70.5182	70.9002	70.5959	70.4101	70.4067	70.5109	70.6922	70.6247	70.6412	70.4784	70.5575	70.7658	70.5101
Xanthomonas maliensis	74.0295	72.1177	73.4077	72.2197	73.1645	73.7829	73.4483	74.0704	73.002	74.5078	73.5626	73.7181	72.8059	72.8445	72.8918	72.8169	72.905	72.9333	74.3245	74.7011	73.8918	73.7949	73.7734	74.1087	73.9339	73.9187	73.8095	74.1084	74.0243	73.922	72.5249	73.2475	73.6783	73.5829	73.7094	74.048	72.7017	73.1021	72.5307	72.6705	73.1625	73.201	73.3156	73.05	73.2649	74.4148	74.0579	73.3164	75.3307
Xanthomonas campestris	74.024	72.2085	73.3804	72.112	73.3518	73.4848	73.3395	74.0536	73.0237	74.2663	73.5273	73.724	73.0309	73.1428	73.0869	73.2919	73.0286	72.8272	74.0379	74.4238	73.9756	73.9428	73.6569	73.9297	73.7622	73.7291	73.7804	73.9077	73.8741	73.839	73.0394	73.5002	73.8171	73.6061	73.8138	74.0207	72.7788	73.2801	73.0495	72.7939	73.2714	73.4851	73.3308	73.1885	73.8274	74.1956	73.8453	73.2833	75.013
Xanthomonas dyei	73.4705	72.4078	73.3136	72.0735	72.8924	73.3587	73.0894	73.7416	72.8099	74.0897	73.3668	73.6525	72.703	72.7894	72.7878	72.8904	72.8334	72.6054	73.9449	74.2634	73.6285	73.6768	73.4185	73.8112	73.4906	73.7207	73.515	73.7661	73.7546	73.7435	72.8371	73.3141	73.513	73.4146	73.6114	73.6666	72.5203	73.0928	72.7384	72.6744	73.0483	73.3296	73.1013	72.8349	73.3606	74.3567	73.7964	73.1994	74.9589
Xanthomonas vesicatoria	73.8907	72.4909	73.5563	72.3216	73.1854	73.4906	73.3511	74.0445	72.9507	74.2874	73.6169	73.6655	72.9087	73.2879	72.9534	73.1359	73.0669	73.1576	74.0953	74.2937	73.7674	73.802	73.506	73.9203	73.783	73.8365	73.8357	74.003	73.9919	73.9349	72.9691	73.3861	73.912	73.645	73.8856	73.974	72.8266	73.3606	72.9743	72.7667	73.2598	73.4196	73.3067	73.192	73.5647	74.5195	73.7435	73.2174	74.9078
Xanthomonas cucurbitae	73.9731	72.3487	73.6607	71.9672	73.2662	73.5883	73.2694	73.8846	73.1673	74.492	73.577	73.7438	73.0301	73.1691	73.1313	73.272	73.193	73.0609	74.3586	74.8388	74.0244	73.9478	73.8059	74.1121	74.0256	74.0473	73.843	74.1536	73.9954	74.0301	72.936	73.5189	73.833	73.6729	73.7958	73.8908	72.8773	73.1639	72.9343	72.7963	73.1686	73.6263	73.3947	73.1017	73.5954	74.6901	74.1102	73.4587	75.4144
Xanthomonas melonis	74.1973	72.3831	73.5362	72.1596	73.2864	73.7738	73.5134	74.1998	73.1437	74.7409	73.8598	73.8887	73.0644	73.1451	73.0812	73.3085	73.2213	72.9494	74.4094	74.5583	74.1329	73.8804	73.6989	74.0697	73.8791	74.0598	73.6728	74.1127	74.1939	74.1131	73.0331	73.4375	73.7802	73.5537	73.7893	73.915	72.815	73.3257	73.0192	72.6024	73.288	73.5185	73.3164	73.01	73.6714	74.5985	74.0188	73.365	75.3682
Xanthomonas floridensis	73.893	72.1535	73.6587	72.1813	73.2232	73.8451	73.4079	74.1494	73.4627	74.3351	73.724	73.8823	73.2231	73.2476	73.0197	73.116	73.3617	72.8028	74.4634	74.7228	74.0855	73.9818	73.8482	74.1806	73.9582	74.0751	73.7399	74.136	74.1966	74.128	72.9917	73.5262	73.9743	73.7549	73.9816	74.1395	72.8338	73.3443	72.9206	72.6584	73.3398	73.535	73.3408	73.1016	73.8616	74.5424	73.978	73.1426	75.1626
Xanthomonas cassavae	73.7958	72.0261	73.6825	72.1579	73.2339	73.8323	73.3011	74.149	73.2241	74.6363	73.7352	73.9494	73.0111	73.178	73.132	73.3191	73.3204	72.7444	74.4972	74.6898	74.1515	74.0916	73.8886	74.1227	73.9838	74.1453	73.981	74.2879	74.0841	74.0674	72.801	73.4748	74.0648	73.7374	73.901	74.0134	72.926	73.429	73.0798	72.7667	73.3115	73.4973	73.5915	73.2535	73.8478	74.6258	74.0221	73.0714	75.3515
Xanthomonas codiaei	74.0154	72.3251	73.8014	72.1201	73.3667	73.8779	73.4333	74.3752	73.2023	74.7115	73.9883	73.996	73.274	73.2967	73.1541	73.4171	73.3819	73.2453	74.5155	74.6714	74.0395	74.0837	73.9648	74.2411	74.1052	74.1051	74.0324	74.2525	74.287	74.2084	73.177	73.7212	74.0157	74.0024	74.0571	74.1057	73.0187	73.5656	73.0583	72.8559	73.552	73.7536	73.5475	73.3597	73.8136	74.8446	74.3129	73.3863	75.3843
Xanthomonas fragariae	73.4386	72.1251	73.3124	72.0276	73.0522	73.2237	72.979	73.4219	72.7156	73.902	73.2546	73.3416	72.7683	72.815	72.9584	73.0281	72.9574	72.5797	73.7365	73.8423	73.4905	73.6055	73.2719	73.5203	73.5166	73.5091	73.4979	73.5282	73.6088	73.5307	72.7658	73.3221	73.5702	73.4299	73.4643	73.6773	72.7509	72.9161	72.8119	72.8312	73.2137	73.2036	73.0752	73.0513	73.4657	74.165	73.5424	73.2051	74.2943
Xanthomonas arboricola	73.8105	72.1729	73.6473	72.2491	73.3354	73.7373	73.5565	74.3875	73.264	74.689	73.9119	74.0246	73.2421	73.3708	73.1996	73.3064	73.2708	72.8761	74.3714	74.7704	74.3129	74.1566	73.9572	74.1319	74.0772	74.2821	74.1824	74.2864	74.1334	74.1237	73.136	73.6952	74.0222	73.8816	74.0157	74.1423	72.8602	73.6672	73.0611	72.9049	73.4672	73.6083	73.6272	73.2398	74.0196	74.5527	74.1063	73.3595	75.3169
Xanthomonas euroxanthea	74.1432	72.2431	73.8381	72.231	73.3868	73.7047	73.3507	74.3688	73.2484	74.8755	73.7641	73.8466	73.2183	73.2078	73.1212	73.3119	73.3363	72.8898	74.352	74.6649	74.0953	73.9024	73.8147	73.9553	74.0827	74.2303	73.9387	74.2916	74.2481	74.1125	72.9556	73.4734	73.9898	73.7672	73.8804	74.0756	72.6606	73.6459	73.0236	72.6967	73.3476	73.6696	73.3996	72.9711	73.6901	74.7845	74.0283	73.489	75.3698
Xanthomonas populi	73.5352	72.2709	73.281	72.2779	73.1555	73.2321	73.2415	73.6586	72.9429	74.0301	73.4522	73.6493	72.8421	72.7741	72.8345	72.962	72.9694	72.6727	73.779	74.0121	73.7417	73.5932	73.3703	73.5867	73.4984	73.6708	73.6331	73.678	73.5657	73.4522	72.9921	73.3696	73.5819	73.4035	73.629	73.551	72.8236	73.1595	73.0973	72.8503	73.2138	73.4619	73.4024	73.1471	73.6023	74.0112	73.6941	73.0465	74.623
Xanthomonas hydrangeae	73.7354	72.0942	73.7191	72.1831	73.0698	73.5326	73.2816	74.0946	73.2317	74.2033	73.6815	73.738	72.9481	73.0163	72.9732	73.373	73.1607	72.845	74.0601	74.2724	73.7255	73.7542	73.717	74.0146	73.7327	73.8349	73.8058	74.0281	73.8139	73.8874	72.9246	73.3247	73.5357	73.625	73.6849	73.9693	72.6822	73.3184	72.9671	72.6307	73.2349	73.4799	73.5524	73.1404	73.5844	74.5148	73.9831	73.544	75.1555
Xanthomonas cynarae	73.5717	72.2318	73.2884	72.2114	73.1188	73.3149	73.2017	73.8717	72.9614	74.1329	73.424	73.5097	72.917	73.0337	73.0261	73.0856	72.9614	72.6567	73.999	74.2573	73.7308	73.7279	73.4228	73.6431	73.6717	73.8536	73.6502	73.7974	73.8116	73.7555	73.0684	73.2383	73.6115	73.5109	73.703	73.8393	72.7719	73.3255	72.8987	72.7377	73.2422	73.314	73.292	73.0407	73.4758	74.2853	73.7942	73.1516	74.8832
Xanthomonas hortorum	73.757	72.0871	73.5631	72.1531	73.119	73.4558	73.0968	73.9843	73.1278	74.2936	73.6837	73.6411	72.935	73.0667	72.8808	73.7323	72.9762	72.7109	74.1314	74.39	73.7288	73.9125	73.5334	73.8401	73.6417	73.7866	73.7274	73.9113	73.7423	73.7219	72.7631	73.2554	73.6681	73.4896	73.74	73.8144	72.7934	73.3528	72.7915	72.8741	73.3356	73.4012	73.4187	72.9702	73.6694	74.4236	73.6591	73.2547	74.9679
Xanthomonas nasturtii	73.424	71.9236	73.3259	72.2362	73.026	73.4212	73.2127	73.7862	72.8645	74.2337	73.391	73.6959	73.0208	72.9744	73.0779	73.0691	73.1508	72.6492	74.1143	74.354	73.8249	73.7916	73.5957	73.808	73.7156	73.7786	73.79	73.9163	73.9226	73.9254	73.0052	73.427	73.629	73.6988	73.6247	73.8291	72.6266	73.3042	72.9964	72.7741	73.2483	73.3961	73.2454	73.0019	73.6943	74.3018	73.6474	73.0971	74.8239
Xanthomonas bromi	73.8148	72.3842	73.5255	72.1703	73.3282	73.6729	73.0941	73.943	73.2018	74.2876	73.5887	73.7594	72.9911	72.947	73.0016	73.0318	73.0682	73.0588	74.038	74.3375	73.8713	73.8577	73.777	73.9894	73.9805	74.0911	73.8845	74.0953	73.9387	73.9894	73.0934	73.4082	73.8303	73.6721	73.7408	73.8161	72.7858	73.4511	73.0163	72.8608	73.3379	73.6117	73.5162	73.0438	73.6906	74.3539	74.0022	73.3503	75.0248
Xanthomonas prunicola	73.6972	72.0433	73.1527	72.1677	73.0337	73.3871	73.0172	73.8165	73.0294	73.9226	73.0985	73.4443	72.9369	72.8927	72.8433	72.8959	72.9274	72.6973	73.7375	73.9878	73.5024	73.5789	73.4677	73.558	73.5514	73.6015	73.5646	73.7908	73.7051	73.6446	72.6787	73.2731	73.4317	73.5015	73.6157	73.6729	72.7694	73.0906	72.5303	72.6553	73.2207	73.1218	73.2121	73.122	73.1584	74.2583	73.4818	73.1483	74.6564
Xanthomonas oryzae	73.8813	72.4983	73.4863	72.3021	73.2363	73.553	73.0819	73.8775	73.0912	74.4385	73.4722	73.7136	72.9544	73.0251	72.9578	73.0362	73.0745	72.7948	74.0634	74.3768	73.8111	73.7929	73.6168	73.6161	73.5794	73.8181	73.7295	73.7508	73.5629	73.3972	73.015	73.6561	73.8286	73.7409	73.5805	73.7449	72.8084	73.3119	73.0248	72.9401	73.2194	73.5284	73.3068	73.3626	73.6611	74.4682	73.6511	73.2341	75.0218
Xanthomonas vasicola	73.6148	72.0903	73.3462	71.9814	72.8906	73.251	72.9224	73.6415	72.7492	73.7909	73.2303	73.3931	72.8296	72.8081	72.6859	73.2312	72.9127	72.5511	73.7806	74.138	73.5329	73.5932	73.4635	73.6372	73.643	73.6996	73.5501	73.7223	73.5335	73.4863	72.8053	73.2077	73.6386	73.5102	73.2457	73.5819	72.6096	73.2903	72.901	72.7219	73.0162	73.3573	73.1037	73.0485	73.5827	74.3182	73.6899	73.2666	74.6311
Xanthomonas axonopodis	73.7315	72.0687	73.3829	72.0766	72.9133	73.3237	72.9519	73.7736	72.8226	74.0066	73.3443	73.4709	72.7568	72.9701	72.9588	73.0663	72.9626	72.7178	73.9102	74.189	73.6007	73.8334	73.5052	73.7085	73.7226	73.6107	73.697	73.8302	73.8482	73.9074	72.8684	73.33	73.6478	73.5618	73.5514	73.5291	72.8229	73.2276	72.8011	72.7125	73.173	73.3678	73.2949	72.9482	73.7938	74.1332	73.6168	73.3461	74.7929
Xanthomonas citri	73.5915	72.0351	73.3898	72.109	72.9476	73.3031	73.2001	73.9125	72.9347	74.1135	73.4633	73.6427	72.7624	72.9458	72.793	72.9417	72.9299	72.6736	73.8925	74.0778	73.6514	73.617	73.4401	73.7205	73.7448	73.718	73.5016	73.8017	73.8801	73.802	72.7873	73.0499	73.5216	73.2653	73.2417	73.4428	72.6048	73.2028	72.6599	72.6589	73.1149	73.2789	73.1466	72.9335	73.463	74.3111	73.6172	73.1666	74.9293
Xanthomonas fuscans	73.8362	72.0749	73.3821	71.9542	73.0487	73.4908	73.264	74.0512	73.0601	74.0348	73.4649	73.6376	72.8845	72.9294	72.8251	73.1734	73.143	72.8361	74.1796	74.1782	74.0664	73.7683	73.5374	73.8928	73.7881	73.7678	73.8354	73.8892	73.767	73.8713	72.8153	73.3264	73.7126	73.5224	73.6249	73.7532	72.6244	73.1901	72.9062	72.5835	73.1084	73.4045	73.1817	73.096	73.6135	74.3981	73.749	72.9	75.0467
Xanthomonas alfalfaeCFBP	73.6555	72.1276	73.5546	72.2151	72.9016	73.5198	73.0361	73.819	72.9601	74.1379	73.2277	73.3838	72.7713	73.0166	72.8132	73.1356	72.9255	72.5899	73.9597	74.2166	73.7545	73.7	73.4927	73.7216	73.5692	73.6657	73.5802	73.8247	73.8252	73.7195	72.8473	73.3594	73.6917	73.4864	73.6344	73.8124	72.6073	73.2546	72.6985	72.6301	73.1488	73.2133	73.3522	73.0279	73.643	74.3925	73.8965	73.1114	74.8578
Xanthomonas euvesicatoria	73.5474	71.8728	73.4119	71.9879	72.7616	73.5417	73.093	73.7618	73.0907	74.2155	73.452	73.6667	72.7701	72.8325	72.8521	73.2728	73.111	72.5486	74.1062	74.1842	73.8382	73.6054	73.5569	73.8052	73.7203	73.7661	73.5333	73.775	73.6734	73.7482	72.5444	73.2643	73.7198	73.4482	73.4792	73.7325	72.4686	73.1328	72.6558	72.4125	73.0984	73.1208	73.0669	72.7366	73.52	74.2643	73.5773	73.0266	75.0161
Xanthomonas perforans	73.9211	72.1289	73.586	72.1421	72.9091	73.7734	73.2767	74.0205	72.9886	74.496	73.516	73.8589	72.8103	73.0786	72.7967	73.1706	73.1196	72.933	74.2344	74.4404	73.8876	73.8723	73.6673	73.8356	73.7422	73.7506	73.6873	74.0256	73.8798	73.9721	72.9383	73.2989	73.6256	73.6615	73.6426	73.7664	72.5662	73.3605	72.8055	72.572	73.0899	73.4499	73.3182	73.1386	73.6147	74.6019	73.7958	73.1936	75.1545
[truncated: 168 more columns]

## Sheet: cpAAI
	Pseudofulvimonas gallinarii	Ahniella affigens	Tahibacter aquaticus	Pseudolysobacter antarcticus	Rudaea cellulosilytica	Dokdonella fugitiva	Dokdonella immobilis	Dokdonella koreensis	Metallibacterium scheffleri	Mizugakiibacter sediminis	Oleiagrimonas citrea	Oleiagrimonas soli	Luteibacter jiangsuensis	Luteibacter yeojuensis	Luteibacter rhizovicinus	Luteibacter anthropi	Luteibacter pinisoli	Frateuria aurantia	Frateuria defendens	Fulvimonas soli	Dyella thiooxydans	Frateuria flava	Frateuria terrea	Rhodanobacter glycinis	Rhodanobacter fulvus	Rhodanobacter lindaniclasticus	Rhodanobacter panaciterrae	Rhodanobacter spathiphylli	Rhodanobacter denitrificans	Rhodanobacter thiooxydans	Dyella tabacisoli	Dyella terrae	Dyella kyungheensis	Dyella telluris	Dyella amyloliquefaciens	Dyella solisilvae	Dyella monticola	Dyella choica	Dyella nitratireducens	Dyella dinghuensis	Dyella psychrodurans	Dyella mobilis	Dyella flava	Dyella caseinilytica	Dyella acidiphila	Chiayiivirga flava	Aquimonas voraii	Pseudomarimonas arenosa	Rehaibacterium terrae
Pseudofulvimonas gallinarii	100	71.4943	72.8771	72.7533	72.6524	73.1386	72.7099	73.5934	71.9176	72.6947	71.9143	72.2497	71.9187	72.0218	71.5345	71.7906	71.8253	71.122	60.45	73.1137	72.4418	72.3539	72.5677	72.0413	71.7613	72.1032	71.9046	71.9426	72.1585	72.0978	71.8829	72.1379	72.1748	72.1434	72.3192	72.2519	71.9089	72.0728	72.0175	71.9306	72.0554	72.0544	72.0348	71.8492	72.0435	73.7225	73.7518	72.6079	74.7797
Ahniella affigens	71.4943	100	72.8315	72.2313	72.1813	72.292	71.8916	72.6046	70.6271	71.5453	70.7552	71.0656	70.9278	71.0385	70.5728	70.88	70.8974	70.0714	71.5638	71.9436	71.5822	71.2479	71.4769	71.1275	70.8431	71.0667	71.1101	71.0287	71.2751	71.2447	71.1372	71.3478	71.3337	71.3272	71.338	71.2197	71.0623	71.1329	71.1459	71.21	71.3239	71.3597	71.2447	71.0276	71.3673	72.4798	72.4961	71.9936	73.36
Tahibacter aquaticus	72.8771	72.8315	100	78.3212	77.6439	78.2409	77.8263	78.5936	74.5843	77.2413	75.6197	75.9898	76.3274	76.3556	76.0191	76.1266	76.2482	74.3922	76.8386	77.3259	76.4934	76.5423	76.7615	76.2905	75.7532	76.1125	76.259	76.1516	76.3502	76.3665	76.4902	76.6671	76.6997	76.6758	76.7474	76.5976	76.0148	76.2232	76.1602	76.144	76.2633	76.3035	76.2568	76.0984	76.3675	74.9316	74.3911	73.55	75.5405
Pseudolysobacter antarcticus	72.7533	72.2313	78.3212	100	78.9355	78.1714	77.9305	78.3635	74.1144	76.3144	75.089	75.4689	75.6089	75.6718	75.3831	75.5318	75.6208	73.9939	76.1353	76.5314	75.9008	75.9041	76.094	75.7901	75.4754	75.6534	75.9367	75.661	75.827	75.7663	75.9334	75.9063	75.9877	75.9269	76.0224	75.8987	75.5438	75.674	75.7272	75.6816	75.7869	75.8216	75.7435	75.5731	75.827	74.8307	74.059	72.9161	74.8524
Rudaea cellulosilytica	72.6524	72.1813	77.6439	78.9355	100	78.8443	77.632	78.3928	74.122	76.2818	74.8654	75.2095	75.4233	75.4591	75.0901	75.2833	75.3375	73.9754	76.0343	76.6801	75.903	75.7858	76.0365	75.7945	75.2703	75.4927	75.712	75.4168	75.6794	75.6664	75.7934	75.8639	76.0463	75.9681	76.1906	75.916	75.4363	75.585	75.5492	75.648	75.763	75.7207	75.6849	75.5622	75.7869	74.466	73.7844	72.8543	74.9696
Dokdonella fugitiva	73.1386	72.292	78.2409	78.1714	78.8443	100	81.015	82.1785	75.2551	77.6287	76.0246	76.4587	76.3849	76.4576	75.9649	76.1722	76.2254	74.6462	77.2879	77.9239	76.9287	76.8386	77.1555	76.7073	76.2362	76.6986	76.4945	76.4533	76.831	76.7604	76.6432	76.7344	76.8353	76.8266	76.9319	76.9091	76.3415	76.4403	76.4099	76.4359	76.6335	76.6248	76.6617	76.4099	76.6584	75.3397	74.4204	73.3351	75.8205
Dokdonella immobilis	72.7099	71.8916	77.8263	77.9305	77.632	81.015	100	81.8453	74.4888	76.5846	75.4678	75.852	75.966	76.0745	75.572	75.7283	75.8477	74.2175	76.2753	76.9992	76.1906	76.1787	76.4175	75.9584	75.5535	75.8835	75.9931	75.8694	76.0311	75.9909	75.9519	76.1635	76.1635	76.1331	76.2601	76.1374	75.6642	75.8064	75.8303	75.8661	75.9204	75.9334	75.9768	75.7478	75.9844	74.9305	74.1437	73.1831	75.2084
Dokdonella koreensis	73.5934	72.6046	78.5936	78.3635	78.3928	82.1785	81.8453	100	75.3875	77.8045	76.3936	76.7029	76.996	77.0633	76.4739	76.7149	76.7691	75.1715	77.5376	78.1356	77.1295	77.213	77.4811	76.8863	76.4717	76.8842	76.8342	76.7583	77.0339	76.9569	76.9884	77.1414	77.1816	77.1902	77.3368	77.2044	76.5911	76.7279	76.6411	76.8147	76.8842	76.8408	76.7941	76.5618	76.8397	75.8281	74.9946	73.8571	76.2547
Metallibacterium scheffleri	71.9176	70.6271	74.5843	74.1144	74.122	75.2551	74.4888	75.3875	100	76.6313	75.5622	75.9182	75.5134	75.6849	75.2551	75.3299	75.4461	74.4617	76.5086	77.1197	76.1374	76.0181	76.2764	75.8998	75.483	75.8965	75.7608	75.6838	76.0788	76.0495	75.7815	75.7478	75.9443	75.8867	75.9508	75.8802	75.6306	75.6556	75.6512	75.5362	75.7576	75.7261	75.649	75.4862	75.8118	72.914	72.7284	71.7537	73.7736
Mizugakiibacter sediminis	72.6947	71.5453	77.2413	76.3144	76.2818	77.6287	76.5846	77.8045	76.6313	100	78.23	78.561	78.4362	78.5372	77.9022	78.1106	78.1833	76.0973	79.4847	80.4734	79.0538	79.0494	79.336	78.8139	78.1443	78.4981	78.5165	78.382	78.9941	78.8942	78.726	78.6001	78.6978	78.5958	78.8758	78.8085	78.5035	78.6815	78.6131	78.4655	78.738	78.6848	78.7108	78.4167	78.6945	74.0047	73.5445	72.9085	75.2561
Oleiagrimonas citrea	71.9143	70.7552	75.6197	75.089	74.8654	76.0246	75.4678	76.3936	75.5622	78.23	100	94.4267	79.6822	79.8754	79.3099	79.4445	79.5455	77.5875	80.7144	81.117	80.4615	80.5494	80.6536	80.5494	79.73	80.0512	80.1033	80.0143	80.2835	80.2238	80.074	80.1608	80.2281	80.2976	80.3964	80.2086	79.7994	79.8494	79.9058	79.9655	80.1109	80.1598	80.137	79.8428	80.0599	73.296	72.9736	72.0999	74.1187
Oleiagrimonas soli	72.2497	71.0656	75.9898	75.4689	75.2095	76.4587	75.852	76.7029	75.9182	78.561	94.4267	100	80.0219	80.1554	79.654	79.7994	79.8928	77.8621	81.0812	81.4752	80.8446	80.8435	80.9553	80.9054	80.1022	80.4637	80.4875	80.4485	80.6666	80.6351	80.4702	80.4875	80.5711	80.6048	80.7176	80.5635	80.163	80.1739	80.2542	80.3106	80.5114	80.5125	80.4593	80.214	80.4854	73.6542	73.2917	72.4386	74.4638
Luteibacter jiangsuensis	71.9187	70.9278	76.3274	75.6089	75.4233	76.3849	75.966	76.996	75.5134	78.4362	79.6822	80.0219	100	96.1351	92.6153	92.2886	92.1692	79.641	83.7121	84.13	83.3876	83.507	83.6882	83.151	82.6463	82.5779	83.2834	83.037	83.3192	83.164	83.5775	83.9563	83.9303	83.9379	84.0464	83.8955	82.706	82.6843	82.9133	82.9274	83.1846	83.2031	83.2009	82.9687	83.1163	73.6249	73.1506	72.2313	74.1773
Luteibacter yeojuensis	72.0218	71.0385	76.3556	75.6718	75.4591	76.4576	76.0745	77.0633	75.6849	78.5372	79.8754	80.1554	96.1351	100	92.7553	92.4557	92.2755	79.7441	83.8641	84.2439	83.5363	83.6231	83.774	83.2465	82.7451	82.7657	83.4723	83.2194	83.4169	83.2454	83.7034	84.0301	84.0801	84.0432	84.1897	84.054	82.871	82.7776	83.0012	83.0121	83.2639	83.2758	83.304	83.0685	83.2617	73.7323	73.3003	72.3496	74.3238
Luteibacter rhizovicinus	71.5345	70.5728	76.0191	75.3831	75.0901	75.9649	75.572	76.4739	75.2551	77.9022	79.3099	79.654	92.6153	92.7553	100	91.9337	92.0151	79.3566	83.227	83.6318	83.0001	82.999	83.1966	82.7917	82.3695	82.3088	83.1467	82.8406	82.9838	82.8395	83.4267	83.5374	83.7903	83.7034	83.8109	83.5819	82.3522	82.3804	82.5269	82.5855	82.8037	82.8514	82.808	82.6517	82.7863	73.3155	72.9443	71.8948	73.7497
Luteibacter anthropi	71.7906	70.88	76.1266	75.5318	75.2833	76.1722	75.7283	76.7149	75.3299	78.1106	79.4445	79.7994	92.2886	92.4557	91.9337	100	92.4134	79.4326	83.4875	83.7306	83.0891	83.176	83.2888	82.9958	82.3424	82.324	83.0718	82.8004	82.9274	82.9024	83.5135	83.9097	83.9487	83.9845	83.9422	83.8391	82.5844	82.6192	82.7093	82.7559	82.9643	83.0533	83.0088	82.77	83.0761	73.5196	73.0746	72.1282	74.0188
Luteibacter pinisoli	71.8253	70.8974	76.2482	75.6208	75.3375	76.2254	75.8477	76.7691	75.4461	78.1833	79.5455	79.8928	92.1692	92.2755	92.0151	92.4134	100	79.4521	83.4983	83.8163	83.1955	83.2411	83.4212	83.0262	82.4292	82.3858	83.202	82.8406	82.9372	82.8949	83.4929	83.8456	83.9878	83.9487	83.9867	83.8359	82.528	82.4596	82.6604	82.744	82.9068	82.9654	82.9545	82.7961	82.9817	73.601	73.1506	72.2475	74.0612
Frateuria aurantia	71.122	70.0714	74.3922	73.9939	73.9754	74.6462	74.2175	75.1715	74.4617	76.0973	77.5875	77.8621	79.641	79.7441	79.3566	79.4326	79.4521	100	81.6717	81.7726	81.4112	81.1377	81.4079	81.3602	80.5483	80.8045	81.1149	80.9369	81.155	81.1344	81.2332	81.2614	81.4296	81.3558	81.4426	81.2126	80.7176	80.7654	80.9564	80.8924	81.116	81.2364	81.2701	81.0823	81.1615	72.3734	72.1835	71.49	73.0616
Frateuria defendens	72.5482	71.5638	76.8386	76.1353	76.0343	77.2879	76.2753	77.5376	76.5086	79.4847	80.7144	81.0812	83.7121	83.8641	83.227	83.4875	83.4983	81.6717	100	89.9453	87.1733	87.7301	87.9808	87.2688	86.0098	86.3376	87.0876	86.5547	87.1863	87.093	87.5109	87.5	87.5662	87.5152	87.8614	87.6368	86.6545	86.584	86.6599	86.623	87.0865	87.0355	87.1256	86.8553	87.0897	74.2207	73.8875	72.8326	75.1346
Fulvimonas soli	73.1137	71.9436	77.3259	76.5314	76.6801	77.9239	76.9992	78.1356	77.1197	80.4734	81.117	81.4752	84.13	84.2439	83.6318	83.7306	83.8163	81.7726	89.9453	100	88.0893	88.4692	88.8589	88.0155	86.2497	86.7598	87.3676	86.9975	87.7084	87.6693	87.882	87.9428	88.0524	87.9982	88.2587	88.1642	87.0203	87.1006	87.144	87.0442	87.5076	87.4316	87.5467	87.2221	87.4978	74.8046	74.3748	73.3785	75.7511
Dyella thiooxydans	72.4418	71.5822	76.4934	75.9008	75.903	76.9287	76.1906	77.1295	76.1374	79.0538	80.4615	80.8446	83.3876	83.5363	83.0001	83.0891	83.1955	81.4112	87.1733	88.0893	100	87.2384	87.4881	87.2482	85.9675	86.2616	87.1787	86.6751	87.0268	86.9334	86.7576	86.839	86.8564	86.9714	87.2471	87.1104	86.0066	86.1552	86.2605	86.4874	86.7641	86.585	86.597	86.3235	86.5373	73.9733	73.7887	72.825	74.8839
Frateuria flava	72.3539	71.2479	76.5423	75.9041	75.7858	76.8386	76.1787	77.213	76.0181	79.0494	80.5494	80.8435	83.507	83.6231	82.999	83.176	83.2411	81.1377	87.7301	88.4692	87.2384	100	94.558	87.3546	86.3419	86.5058	87.1896	86.8249	87.2373	87.118	86.8716	87.1256	86.9866	86.9226	87.157	87.0051	86.0706	86.0977	86.228	86.3343	86.6816	86.5829	86.6979	86.4743	86.7175	73.9559	73.5196	72.4939	74.6332
Frateuria terrea	72.5677	71.4769	76.7615	76.094	76.0365	77.1555	76.4175	77.4811	76.2764	79.336	80.6536	80.9553	83.6882	83.774	83.1966	83.2888	83.4212	81.4079	87.9808	88.8589	87.4881	94.558	100	87.4978	86.4146	86.686	87.4674	87.0192	87.4935	87.3774	87.0984	87.2504	87.2102	87.0626	87.3394	87.1646	86.3636	86.3701	86.4885	86.584	86.877	86.8694	86.9248	86.6903	86.9345	74.1545	73.7073	72.6448	74.8741
Rhodanobacter glycinis	72.0413	71.1275	76.2905	75.7901	75.7945	76.7073	75.9584	76.8863	75.8998	78.8139	80.5494	80.9054	83.151	83.2465	82.7917	82.9958	83.0262	81.3602	87.2688	88.0155	87.2482	87.3546	87.4978	100	86.8021	87.1668	87.8799	87.589	87.8527	87.793	87.385	87.0615	87.2156	86.9942	87.2373	87.0007	86.9432	86.6838	86.9085	87.1983	87.4219	87.5488	87.5098	87.3535	87.5065	73.6118	73.2775	72.3072	74.4486
Rhodanobacter fulvus	71.7613	70.8431	75.7532	75.4754	75.2703	76.2362	75.5535	76.4717	75.483	78.1443	79.73	80.1022	82.6463	82.7451	82.3695	82.3424	82.4292	80.5483	86.0098	86.2497	85.9675	86.3419	86.4146	86.8021	100	88.9717	90.2622	90.0495	90.0224	89.8064	86.5471	85.8937	85.9935	85.8698	86.2095	85.8589	84.8583	84.8517	85.0851	85.1828	85.4791	85.4378	85.4498	85.2533	85.3998	73.3394	73.0247	71.9143	74.0004
Rhodanobacter lindaniclasticus	72.1032	71.0667	76.1125	75.6534	75.4927	76.6986	75.8835	76.8842	75.8965	78.4981	80.0512	80.4637	82.5779	82.7657	82.3088	82.324	82.3858	80.8045	86.3376	86.7598	86.2616	86.5058	86.686	87.1668	88.9717	100	90.5184	90.7951	91.1294	91.2011	86.5102	85.9588	86.1053	85.9382	86.177	86.0521	85.2436	85.2522	85.3716	85.5116	85.834	85.8047	85.8199	85.5333	85.733	73.5728	73.2558	72.2454	74.3683
Rhodanobacter panaciterrae	71.9046	71.1101	76.259	75.9367	75.712	76.4945	75.9931	76.8342	75.7608	78.5165	80.1033	80.4875	83.2834	83.4723	83.1467	83.0718	83.202	81.1149	87.0876	87.3676	87.1787	87.1896	87.4674	87.8799	90.2622	90.5184	100	92.4308	92.5371	92.2495	88.1849	87.2406	87.3774	87.2601	87.5282	87.2243	86.1444	86.1194	86.3474	86.6415	86.8705	86.9302	86.8629	86.7261	86.8444	73.6042	73.2906	72.2606	74.2218
Rhodanobacter spathiphylli	71.9426	71.0287	76.1516	75.661	75.4168	76.4533	75.8694	76.7583	75.6838	78.382	80.0143	80.4485	83.037	83.2194	82.8406	82.8004	82.8406	80.9369	86.5547	86.9975	86.6751	86.8249	87.0192	87.589	90.0495	90.7951	92.4308	100	92.9376	92.4687	87.2124	86.7511	86.7945	86.6024	86.8879	86.5775	85.5301	85.4812	85.618	85.8731	86.1922	86.1032	86.1379	85.9208	86.0956	73.5836	73.1994	72.1184	74.1122
Rhodanobacter denitrificans	72.1585	71.2751	76.3502	75.827	75.6794	76.831	76.0311	77.0339	76.0788	78.9941	80.2835	80.6666	83.3192	83.4169	82.9838	82.9274	82.9372	81.155	87.1863	87.7084	87.0268	87.2373	87.4935	87.8527	90.0224	91.1294	92.5371	92.9376	100	95.5761	87.5575	86.8694	86.9258	86.762	86.9769	86.851	85.8796	85.8731	86.0131	86.2073	86.584	86.4711	86.4798	86.2996	86.4407	73.7887	73.3915	72.3279	74.4736
Rhodanobacter thiooxydans	72.0978	71.2447	76.3665	75.7663	75.6664	76.7604	75.9909	76.9569	76.0495	78.8942	80.2238	80.6351	83.164	83.2454	82.8395	82.9024	82.8949	81.1344	87.093	87.6693	86.9334	87.118	87.3774	87.793	89.8064	91.2011	92.2495	92.4687	95.5761	100	87.4284	86.7804	86.8303	86.7099	86.9421	86.7381	85.821	85.8524	85.9751	86.0836	86.4548	86.3929	86.368	86.165	86.3539	73.7518	73.3883	72.2975	74.4595
Dyella tabacisoli	71.8829	71.1372	76.4902	75.9334	75.7934	76.6432	75.9519	76.9884	75.7815	78.726	80.074	80.4702	83.5775	83.7034	83.4267	83.5135	83.4929	81.2332	87.5109	87.882	86.7576	86.8716	87.0984	87.385	86.5471	86.5102	88.1849	87.2124	87.5575	87.4284	100	88.6733	88.8241	88.6776	88.9934	88.6982	86.4298	86.4733	86.6686	86.9628	87.1896	87.2775	87.297	87.0615	87.1657	73.703	73.3524	72.3778	74.3998
Dyella terrae	72.1379	71.3478	76.6671	75.9063	75.8639	76.7344	76.1635	77.1414	75.7478	78.6001	80.1608	80.4875	83.9563	84.0301	83.5374	83.9097	83.8456	81.2614	87.5	87.9428	86.839	87.1256	87.2504	87.0615	85.8937	85.9588	87.2406	86.7511	86.8694	86.7804	88.6733	100	89.4981	89.5622	89.8606	89.4612	86.432	86.3691	86.6643	86.8987	87.2243	87.195	87.182	87.0463	87.0854	73.8278	73.4664	72.5764	74.4628
Dyella kyungheensis	72.1748	71.3337	76.6997	75.9877	76.0463	76.8353	76.1635	77.1816	75.9443	78.6978	80.2281	80.5711	83.9303	84.0801	83.7903	83.9487	83.9878	81.4296	87.5662	88.0524	86.8564	86.9866	87.2102	87.2156	85.9935	86.1053	87.3774	86.7945	86.9258	86.8303	88.8241	89.4981	100	94.9303	93.6431	93.3642	86.7131	86.597	86.8618	87.0604	87.4088	87.3394	87.3556	87.1711	87.3057	73.9885	73.5565	72.6318	74.4975
Dyella telluris	72.1434	71.3272	76.6758	75.9269	75.9681	76.8266	76.1331	77.1902	75.8867	78.5958	80.2976	80.6048	83.9379	84.0432	83.7034	83.9845	83.9487	81.3558	87.5152	87.9982	86.9714	86.9226	87.0626	86.9942	85.8698	85.9382	87.2601	86.6024	86.762	86.7099	88.6776	89.5622	94.9303	100	94.2238	93.8352	86.6317	86.8347	87.1299	87.2569	87.538	87.3187	87.2775	87.1451	87.169	73.9917	73.5977	72.6025	74.5517
Dyella amyloliquefaciens	72.3192	71.338	76.7474	76.0224	76.1906	76.9319	76.2601	77.3368	75.9508	78.8758	80.3964	80.7176	84.0464	84.1897	83.8109	83.9422	83.9867	81.4426	87.8614	88.2587	87.2471	87.157	87.3394	87.2373	86.2095	86.177	87.5282	86.8879	86.9769	86.9421	88.9934	89.8606	93.6431	94.2238	100	94.5309	86.775	86.9389	87.1722	87.3774	87.6628	87.4251	87.4088	87.3198	87.3719	74.0123	73.6672	72.7826	74.6527
Dyella solisilvae	72.2519	71.2197	76.5976	75.8987	75.916	76.9091	76.1374	77.2044	75.8802	78.8085	80.2086	80.5635	83.8955	84.054	83.5819	83.8391	83.8359	81.2126	87.6368	88.1642	87.1104	87.0051	87.1646	87.0007	85.8589	86.0521	87.2243	86.5775	86.851	86.7381	88.6982	89.4612	93.3642	93.8352	94.5309	100	86.5731	86.7099	86.9769	87.2243	87.5412	87.1907	87.2493	87.0572	87.2135	73.8995	73.5511	72.6546	74.6006
Dyella monticola	71.9089	71.0623	76.0148	75.5438	75.4363	76.3415	75.6642	76.5911	75.6306	78.5035	79.7994	80.163	82.706	82.871	82.3522	82.5844	82.528	80.7176	86.6545	87.0203	86.0066	86.0706	86.3636	86.9432	84.8583	85.2436	86.1444	85.5301	85.8796	85.821	86.4298	86.432	86.7131	86.6317	86.775	86.5731	100	92.6066	93.2535	90.819	91.6623	91.569	91.9315	91.5147	91.5831	73.3828	72.9118	72.2193	74.1578
Dyella choica	72.0728	71.1329	76.2232	75.674	75.585	76.4403	75.8064	76.7279	75.6556	78.6815	79.8494	80.1739	82.6843	82.7776	82.3804	82.6192	82.4596	80.7654	86.584	87.1006	86.1552	86.0977	86.3701	86.6838	84.8517	85.2522	86.1194	85.4812	85.8731	85.8524	86.4733	86.3691	86.597	86.8347	86.9389	86.7099	92.6066	100	94.583	90.8016	91.7361	91.3921	91.6406	91.2705	91.3801	73.4707	73.1365	72.3789	74.4226
Dyella nitratireducens	72.0175	71.1459	76.1602	75.7272	75.5492	76.4099	75.8303	76.6411	75.6512	78.6131	79.9058	80.2542	82.9133	83.0012	82.5269	82.7093	82.6604	80.9564	86.6599	87.144	86.2605	86.228	86.4885	86.9085	85.0851	85.3716	86.3474	85.618	86.0131	85.9751	86.6686	86.6643	86.8618	87.1299	87.1722	86.9769	93.2535	94.583	100	91.3009	92.231	91.8208	92.179	91.8599	91.8164	73.474	73.1365	72.4266	74.3955
Dyella dinghuensis	71.9306	71.21	76.144	75.6816	75.648	76.4359	75.8661	76.8147	75.5362	78.4655	79.9655	80.3106	82.9274	83.0121	82.5855	82.7559	82.744	80.8924	86.623	87.0442	86.4874	86.3343	86.584	87.1983	85.1828	85.5116	86.6415	85.8731	86.2073	86.0836	86.9628	86.8987	87.0604	87.2569	87.3774	87.2243	90.819	90.8016	91.3009	100	93.1297	92.1822	92.5349	92.1887	92.0444	73.5934	73.1093	72.3094	74.3141
Dyella psychrodurans	72.0554	71.3239	76.2633	75.7869	75.763	76.6335	75.9204	76.8842	75.7576	78.738	80.1109	80.5114	83.1846	83.2639	82.8037	82.9643	82.9068	81.116	87.0865	87.5076	86.7641	86.6816	86.877	87.4219	85.4791	85.834	86.8705	86.1922	86.584	86.4548	87.1896	87.2243	87.4088	87.538	87.6628	87.5412	91.6623	91.7361	92.231	93.1297	100	92.9061	93.6051	92.9051	92.8128	73.6639	73.2385	72.495	74.5181
Dyella mobilis	72.0544	71.3597	76.3035	75.8216	75.7207	76.6248	75.9334	76.8408	75.7261	78.6848	80.1598	80.5125	83.2031	83.2758	82.8514	83.0533	82.9654	81.2364	87.0355	87.4316	86.585	86.5829	86.8694	87.5488	85.4378	85.8047	86.9302	86.1032	86.4711	86.3929	87.2775	87.195	87.3394	87.3187	87.4251	87.1907	91.569	91.3921	91.8208	92.1822	92.9061	100	94.4137	94.0219	93.7603	73.5858	73.2146	72.4082	74.44
Dyella flava	72.0348	71.2447	76.2568	75.7435	75.6849	76.6617	75.9768	76.7941	75.649	78.7108	80.137	80.4593	83.2009	83.304	82.808	83.0088	82.9545	81.2701	87.1256	87.5467	86.597	86.6979	86.9248	87.5098	85.4498	85.8199	86.8629	86.1379	86.4798	86.368	87.297	87.182	87.3556	87.2775	87.4088	87.2493	91.9315	91.6406	92.179	92.5349	93.6051	94.4137	100	94.6308	94.2216	73.5684	73.1983	72.4679	74.4128
Dyella caseinilytica	71.8492	71.0276	76.0984	75.5731	75.5622	76.4099	75.7478	76.5618	75.4862	78.4167	79.8428	80.214	82.9687	83.0685	82.6517	82.77	82.7961	81.0823	86.8553	87.2221	86.3235	86.4743	86.6903	87.3535	85.2533	85.5333	86.7261	85.9208	86.2996	86.165	87.0615	87.0463	87.1711	87.1451	87.3198	87.0572	91.5147	91.2705	91.8599	92.1887	92.9051	94.0219	94.6308	100	94.278	73.3676	72.9736	72.1379	74.1643
Dyella acidiphila	72.0435	71.3673	76.3675	75.827	75.7869	76.6584	75.9844	76.8397	75.8118	78.6945	80.0599	80.4854	83.1163	83.2617	82.7863	83.0761	82.9817	81.1615	87.0897	87.4978	86.5373	86.7175	86.9345	87.5065	85.3998	85.733	86.8444	86.0956	86.4407	86.3539	87.1657	87.0854	87.3057	87.169	87.3719	87.2135	91.5831	91.3801	91.8164	92.0444	92.8128	93.7603	94.2216	94.278	100	73.6151	73.2374	72.4972	74.5083
Chiayiivirga flava	73.7225	72.4798	74.9316	74.8307	74.466	75.3397	74.9305	75.8281	72.914	74.0047	73.296	73.6542	73.6249	73.7323	73.3155	73.5196	73.601	72.3734	74.2207	74.8046	73.9733	73.9559	74.1545	73.6118	73.3394	73.5728	73.6042	73.5836	73.7887	73.7518	73.703	73.8278	73.9885	73.9917	74.0123	73.8995	73.3828	73.4707	73.474	73.5934	73.6639	73.5858	73.5684	73.3676	73.6151	100	78.6175	77.5093	79.9438
Aquimonas voraii	73.7518	72.4961	74.3911	74.059	73.7844	74.4204	74.1437	74.9946	72.7284	73.5445	72.9736	73.2917	73.1506	73.3003	72.9443	73.0746	73.1506	72.1835	73.8875	74.3748	73.7887	73.5196	73.7073	73.2775	73.0247	73.2558	73.2906	73.1994	73.3915	73.3883	73.3524	73.4664	73.5565	73.5977	73.6672	73.5511	72.9118	73.1365	73.1365	73.1093	73.2385	73.2146	73.1983	72.9736	73.2374	78.6175	100	77.1946	79.5455
Pseudomarimonas arenosa	72.6079	71.9936	73.55	72.9161	72.8543	73.3351	73.1831	73.8571	71.7537	72.9085	72.0999	72.4386	72.2313	72.3496	71.8948	72.1282	72.2475	71.49	72.8326	73.3785	72.825	72.4939	72.6448	72.3072	71.9143	72.2454	72.2606	72.1184	72.3279	72.2975	72.3778	72.5764	72.6318	72.6025	72.7826	72.6546	72.2193	72.3789	72.4266	72.3094	72.495	72.4082	72.4679	72.1379	72.4972	77.5093	77.1946	100	78.319
Rehaibacterium terrae	74.7797	73.36	75.5405	74.8524	74.9696	75.8205	75.2084	76.2547	73.7736	75.2561	74.1187	74.4638	74.1773	74.3238	73.7497	74.0188	74.0612	73.0616	75.1346	75.7511	74.8839	74.6332	74.8741	74.4486	74.0004	74.3683	74.2218	74.1122	74.4736	74.4595	74.3998	74.4628	74.4975	74.5517	74.6527	74.6006	74.1578	74.4226	74.3955	74.3141	74.5181	74.44	74.4128	74.1643	74.5083	79.9438	79.5455	78.319	100
Silanimonas lenta	72.838	71.8514	73.1256	72.4288	72.7587	73.4176	72.8043	73.8484	72.2475	73.0062	71.9143	72.2671	72.2313	72.3246	71.8047	72.0229	72.1477	71.478	73.08	73.7052	72.8868	72.5145	72.698	72.2986	72.0457	72.3767	72.2454	72.164	72.4288	72.4809	72.3626	72.3756	72.3843	72.4766	72.5894	72.4722	72.1162	72.292	72.2226	72.2313	72.3973	72.3702	72.33	72.0576	72.406	76.323	76.4989	75.4938	79.6345
Arenimonas oryziterrae	72.9986	72.4093	74.2772	74.034	73.9841	74.3499	73.9483	74.6961	72.4125	73.3698	72.5428	72.9389	72.8966	73.0399	72.6936	72.8716	73.0257	71.9578	73.6053	74.1046	73.5597	73.2461	73.4295	73.1614	72.9248	73.0713	73.2472	73.0941	73.3025	73.3351	73.3687	73.2949	73.4241	73.4838	73.5869	73.4338	72.9867	73.1245	73.1527	73.2428	73.3058	73.3079	73.258	73.0768	73.283	78.128	77.1512	76.1852	81.1702
Arenimonas maotaiensis	72.0478	71.4552	72.4657	72.1661	72.2931	72.6079	72.2226	72.9422	71.2501	71.8275	71.2338	71.5583	71.5583	71.6593	71.2653	71.4759	71.63	70.9136	72.2888	72.7598	72.1737	71.8981	72.1271	71.7537	71.5616	71.7277	71.8362	71.7244	72.0055	71.9436	71.7494	71.8655	71.9274	71.9664	72.0739	71.9263	71.6126	71.7125	71.7092	71.7798	71.8123	71.8633	71.7971	71.5714	71.8601	75.3647	75.2594	74.4258	77.7199
Arenimonas fontis	73.9667	72.7674	74.6994	73.9548	74.0102	74.9588	74.4823	75.3234	73.0702	74.5203	73.4154	73.7518	73.3741	73.5131	72.9758	73.3296	73.3655	72.4787	74.3401	74.9544	74.0926	73.8615	74.0384	73.7573	73.2841	73.6314	73.5131	73.5044	73.843	73.7616	73.677	73.6563	73.7573	73.805	73.9233	73.7974	73.4371	73.6444	73.5619	73.5977	73.7432	73.6694	73.7182	73.4132	73.7442	78.4872	77.5983	77.175	82.4216
Arenimonas composti	73.1256	71.9936	74.0036	73.309	73.4523	74.3716	73.8376	74.5322	72.3854	73.4664	72.5221	72.8792	72.749	72.8803	72.4288	72.6122	72.8228	71.7515	73.4512	74.0601	73.2851	73.1245	73.3123	72.8901	72.5254	72.8445	72.9074	72.8087	73.0095	73.0062	72.8814	72.9465	73.0366	73.0659	73.1495	73.0778	72.6415	72.7218	72.698	72.8174	72.9346	72.9682	72.8977	72.6339	72.9237	77.7058	76.8874	76.2004	80.9586
Arenimonas metalli	73.4024	72.5775	74.4584	73.7855	73.7887	74.4845	74.0156	74.7319	72.4614	73.665	72.6849	73.0485	72.9541	73.0713	72.7142	72.9107	73.0008	71.973	73.6303	74.2251	73.7215	73.3177	73.5185	73.233	72.9064	73.1365	73.1658	73.0681	73.3362	73.2862	73.2146	73.2754	73.3036	73.3199	73.4501	73.2927	72.8998	73.016	73.0724	73.131	73.2558	73.2027	73.1679	72.9465	73.22	78.2669	77.5734	76.6606	81.7943
Arenimonas terrae	73.4555	72.571	74.6972	74.0709	74.1968	74.8687	74.3151	74.9512	72.7251	73.8723	72.8488	73.258	73.1647	73.2634	72.8868	73.1082	73.2059	72.1727	73.8484	74.4834	73.7844	73.5456	73.7736	73.4262	73.0963	73.2873	73.423	73.2287	73.5022	73.461	73.5142	73.5348	73.5445	73.5597	73.7486	73.6259	73.1462	73.3036	73.3568	73.3893	73.5424	73.4935	73.474	73.2211	73.5207	78.6262	77.5603	76.9243	82.0374
Arenimonas malthae	72.5037	71.5128	73.4197	72.7772	72.8032	73.6835	73.0692	73.9233	71.5692	72.9617	71.8112	72.2161	72.1379	72.1596	71.7548	71.9784	72.0392	71.0851	72.7881	73.4338	72.6665	72.4038	72.5873	72.2747	71.9143	72.1596	72.202	72.1206	72.4147	72.3344	72.2931	72.3507	72.3767	72.3876	72.5547	72.4418	71.9784	72.0923	72.0804	72.1651	72.3007	72.2812	72.3007	72.0229	72.317	77.2727	76.5325	75.7044	81.1811
Arenimonas caeni	73.6846	72.6502	74.4324	73.7149	73.8604	74.6603	74.2175	75.1042	72.6242	73.9809	73.0475	73.411	73.2254	73.3134	72.8684	73.105	73.2743	72.292	73.9255	74.6082	73.8224	73.5445	73.7508	73.4024	73.0171	73.3058	73.3003	73.2059	73.5641	73.4914	73.3872	73.4328	73.411	73.4968	73.614	73.4729	73.0952	73.296	73.2569	73.3492	73.4067	73.4154	73.3698	73.1354	73.4534	78.2474	77.6439	76.9374	82.2795
Arenimonas donghaensis	73.2146	72.3235	74.2663	73.6238	73.5435	74.263	74.0264	74.7308	72.3659	73.4892	72.8434	73.1875	72.9878	73.1158	72.6307	72.9085	73.0225	71.9686	73.6607	74.1849	73.5565	73.3144	73.4892	73.1191	72.9194	73.0637	73.1365	73.0941	73.3481	73.2363	73.1115	73.2059	73.1896	73.2233	73.3546	73.2157	72.864	73.0105	72.9888	73.1082	73.2233	73.1278	73.1115	72.8673	73.144	78.141	77.1935	76.7344	81.5642
Arenimonas soli	73.3589	72.3984	74.3141	73.7171	73.5652	74.352	74.0731	74.7916	72.495	73.6596	72.9465	73.3079	73.093	73.2059	72.7739	72.9812	73.1158	72.1813	73.7323	74.313	73.6628	73.3937	73.5804	73.2244	72.9324	73.1484	73.1983	73.1354	73.3622	73.3448	73.2548	73.2526	73.2851	73.3188	73.4935	73.3687	72.978	73.118	73.1256	73.1571	73.2971	73.2027	73.2287	72.9357	73.2439	78.2126	77.2814	76.8386	81.6575
Coralloluteibacterium stylophorae	72.9443	71.3988	73.8908	73.4186	73.4371	74.3444	73.7323	74.7547	72.4711	73.4056	72.8488	73.2081	73.0995	73.2048	72.7392	72.9563	73.0605	72.1206	73.7171	74.3651	73.6183	73.4794	73.6357	73.1158	72.902	73.1104	73.0399	72.9921	73.2309	73.2005	73.0138	73.2352	73.2786	73.3155	73.4805	73.3372	72.8553	72.9031	72.8998	72.9509	72.9281	73.0529	72.9932	72.7815	73.0876	77.7807	76.6649	75.7163	80.5429
Vulcaniibacterium thermophilum	73.4414	71.7396	73.7377	73.1061	73.3839	74.2967	73.4946	74.4628	72.6035	73.6259	72.6904	73.0746	72.8532	73.003	72.4299	72.6817	72.8076	71.9339	73.7269	74.3976	73.5369	73.3774	73.6053	73.0952	72.6849	73.1375	72.8315	72.9226	73.1571	73.1679	73.0051	73.3101	73.258	73.3774	73.4664	73.3817	72.8597	72.9661	73.0333	72.9856	73.1473	73.0768	73.0735	72.8174	73.0496	77.124	76.4663	75.6338	80.2412
Lysobacter bugurensis	72.1108	70.5956	72.635	72.1119	72.33	73.207	72.47	73.2993	71.3022	71.9957	71.732	72.0685	71.8948	71.948	71.592	71.7743	71.9078	71.0396	72.6187	73.0713	72.5753	72.3908	72.508	72.0869	71.783	72.1336	71.9643	72.0088	72.1282	72.1303	72.1455	72.2975	72.3409	72.457	72.5211	72.4494	71.8688	71.9881	72.0305	72.0359	72.1184	72.0847	72.05	71.8557	72.075	76.1309	75.2811	74.2142	78.5708
Lysobacter lacus	71.5269	69.9542	72.1075	71.5475	71.8427	72.4082	71.7298	72.66	70.8898	71.3738	71.0482	71.414	71.4726	71.5573	71.1893	71.3044	71.4737	70.4404	72.0902	72.4961	71.9588	71.7581	71.9708	71.4487	71.1763	71.439	71.3955	71.3804	71.4813	71.4574	71.5638	71.8069	71.783	71.9111	71.9089	71.8264	71.3152	71.3673	71.4585	71.5204	71.5464	71.4965	71.5052	71.287	71.5182	75.1704	74.1979	73.3655	77.0654
Lysobacter segetis	71.732	70.2375	72.3724	71.8557	72.1564	72.7251	72.0109	73.0692	71.1003	71.6387	71.3239	71.7125	71.8796	71.9361	71.4878	71.6647	71.7808	70.8507	72.495	72.9693	72.4136	72.1922	72.3952	71.8047	71.5616	71.8015	71.7363	71.7646	71.8612	71.8145	71.9057	72.1629	72.2041	72.3018	72.3387	72.2953	71.6832	71.7667	71.8275	71.9523	71.9675	71.9252	71.9122	71.6788	71.8948	75.4569	74.5821	73.8354	77.556
Lysobacter terrigena	71.9751	70.4632	72.7512	72.1184	72.444	73.0203	72.241	73.3535	71.2924	71.7776	71.5746	71.9654	72.1488	72.2519	71.8243	72.0272	72.1694	71.1177	72.7989	73.2396	72.7327	72.457	72.7197	72.2009	71.9339	72.1564	72.1672	72.1412	72.2443	72.2161	72.2389	72.5493	72.5287	72.6784	72.7121	72.6448	72.0999	72.1434	72.2182	72.3821	72.3593	72.2975	72.3051	72.1021	72.2573	75.8314	74.9001	74.1502	77.9728
Lysobacter xinjiangensis	71.7624	70.0985	72.3832	71.7613	72.0674	72.7251	71.9664	73.0084	70.9896	71.5649	71.3749	71.7722	71.8991	71.9664	71.5649	71.7212	71.8709	70.8648	72.5666	73.0507	72.4375	72.2128	72.4082	71.9013	71.6148	71.8807	71.796	71.8232	71.9154	71.9306	71.986	72.2291	72.2627	72.3648	72.4006	72.292	71.796	71.8319	71.8959	71.9838	72.0088	71.9697	71.9632	71.7244	71.9632	75.5264	74.7276	73.9157	77.6786
Lysobacter alkalisoli	72.0099	70.3037	72.4234	71.923	72.3767	73.0279	72.4766	73.1961	70.9516	71.7722	71.6571	72.0359	71.7222	71.7765	71.4162	71.6864	71.7472	70.9571	72.5916	73.0898	72.5406	72.3398	72.5504	72.1238	71.6419	72.0782	71.9393	71.999	72.1694	72.1455	72.0544	72.304	72.2823	72.3734	72.3952	72.3083	71.8091	71.9404	71.9295	71.9903	72.114	72.0489	72.0196	71.8807	72.0283	75.8976	75.0163	74.0536	78.4395
Lysobacter maris	71.9979	70.244	72.2758	71.8384	72.2465	72.9476	72.3561	73.0475	70.9592	72.1683	71.6799	72.0402	71.7038	71.795	71.3793	71.6311	71.7049	71.0211	72.5612	72.9791	72.5189	72.2291	72.444	72.0923	71.5518	71.9654	71.8427	71.9122	72.0989	72.0565	71.9133	72.1705	72.1759	72.2747	72.3507	72.3159	71.7765	71.8666	71.885	71.9219	72.0793	71.974	72.0305	71.7711	72.0001	75.8998	74.9067	73.9993	78.3765
Lysobacter penaei	72.3995	70.8062	72.8575	72.3756	72.6513	73.5152	72.8857	73.6694	71.5638	72.2606	72.1542	72.5113	72.2421	72.3463	71.9393	72.1705	72.2584	71.5877	73.1039	73.4848	72.9628	72.7142	72.9465	72.5004	72.1282	72.4624	72.2823	72.3485	72.559	72.5124	72.3409	72.7338	72.6936	72.8032	72.8651	72.8	72.2345	72.3279	72.3637	72.3941	72.5069	72.4787	72.4548	72.2356	72.4961	76.3958	75.5069	74.5724	78.8921
Lysobacter aestuarii	72.3669	70.6857	72.8543	72.3409	72.6708	73.474	72.902	73.55	71.4748	72.1488	72.0294	72.3724	72.253	72.3485	71.8883	72.0891	72.2302	71.4769	73.0019	73.4154	72.9943	72.698	72.915	72.4255	72.0793	72.4071	72.2801	72.3702	72.5525	72.4928	72.3659	72.6437	72.6415	72.686	72.7837	72.775	72.1585	72.2996	72.342	72.3659	72.5102	72.4364	72.3843	72.1792	72.4473	76.3654	75.4537	74.5235	78.8454
Lysobacter spongiae	72.393	70.6684	72.7924	72.3409	72.648	73.4534	72.8629	73.5283	71.4835	72.177	72.0728	72.4158	72.203	72.2931	71.8329	72.0554	72.1803	71.4118	72.9856	73.3861	72.9682	72.6817	72.9064	72.4266	72.0782	72.3952	72.2541	72.3355	72.5525	72.4592	72.3441	72.6372	72.5786	72.6491	72.7294	72.7045	72.139	72.2823	72.33	72.3268	72.4842	72.4049	72.3637	72.1499	72.4277	76.3556	75.394	74.5062	78.84
Lysobacter arseniciresistens	72.3257	70.7215	73.1527	72.571	72.8369	73.6303	73.0735	73.9917	71.6625	72.4234	72.3181	72.5645	72.3648	72.5026	72.0261	72.2779	72.4158	71.5138	73.2168	73.7117	73.0138	72.7815	72.9617	72.533	72.3062	72.5601	72.3767	72.5124	72.6101	72.6556	72.5276	72.8456	72.8065	72.9367	72.9606	72.889	72.2497	72.3376	72.4158	72.4364	72.5525	72.5373	72.5221	72.304	72.5287	76.7344	75.5405	74.8361	78.9105
Lysobacter spongiicola	72.0837	70.409	72.5406	72.3517	72.6068	73.2548	72.8087	73.3948	71.2762	72.05	71.9838	72.2334	72.0695	72.1542	71.7559	71.9523	72.0934	71.1948	72.8141	73.2189	72.7414	72.4787	72.6719	72.2128	72.0435	72.3431	72.1737	72.2649	72.4093	72.3984	72.1965	72.4624	72.3724	72.4581	72.5428	72.47	71.9578	72.1434	72.1813	72.1488	72.2454	72.2161	72.2204	71.999	72.1868	76.1809	75.2616	74.2815	78.4373
Lysobacter defluvii	72.0945	70.2668	72.279	71.8416	72.0923	72.9096	72.406	73.2482	71.1622	71.9371	71.8948	72.1499	71.8438	71.9306	71.5258	71.7005	71.885	71.1622	72.5862	73.1332	72.4093	72.3105	72.5569	71.9968	71.6311	71.999	71.8015	71.9002	72.0913	72.0706	71.8557	72.1792	72.1249	72.202	72.2953	72.2465	71.757	71.8612	71.8655	71.8221	72.0109	71.9697	71.9067	71.6571	71.9002	75.6197	75.0662	74.0601	78.0281
Lysobacter concretionis	71.4965	70.0258	72.47	72.0869	72.2345	72.826	72.3224	73.0648	70.931	71.5931	71.6159	71.8416	71.7125	71.8221	71.49	71.5757	71.8188	71.0092	72.52	72.8434	72.3962	72.151	72.3583	71.9285	71.7472	72.0272	71.9534	72.0055	72.1227	72.1423	72.0435	72.1303	72.1444	72.1759	72.2465	72.1618	71.6028	71.732	71.7939	71.7939	71.9002	71.8275	71.8666	71.6897	71.846	75.8184	74.7297	73.9602	77.8447
Lysobacter antarcticus	71.1774	69.7827	72.0956	71.7461	71.8948	72.4321	72.1455	72.7197	70.7552	71.274	71.3782	71.668	71.4726	71.6018	71.2512	71.389	71.554	70.7552	72.19	72.5102	72.1021	71.7515	71.9773	71.5746	71.4845	71.6723	71.618	71.6387	71.7798	71.732	71.706	71.8264	71.8123	71.8319	71.9035	71.9046	71.3608	71.4259	71.4661	71.4997	71.6539	71.5627	71.5659	71.3456	71.6343	75.3831	74.3238	73.5912	77.3628
Lysobacter avium	71.0971	69.7317	71.9903	71.6484	71.7689	72.3431	72.0706	72.66	70.7107	71.1459	71.3185	71.6235	71.4173	71.5594	71.173	71.3717	71.5442	70.7259	72.0902	72.4017	72.0153	71.7526	71.9469	71.5421	71.4411	71.6148	71.541	71.5985	71.7103	71.6788	71.6473	71.77	71.7374	71.7884	71.8449	71.8395	71.2989	71.3217	71.4086	71.4693	71.6028	71.478	71.4889	71.2805	71.6332	75.2735	74.199	73.423	77.2174
Lysobacter ciconiae	71.1329	69.6622	71.9816	71.6484	71.8329	72.355	72.0706	72.6437	70.7031	71.2284	71.3576	71.6246	71.4433	71.5953	71.1752	71.3543	71.5388	70.7139	72.126	72.4179	72.0359	71.7298	71.9198	71.528	71.5138	71.6701	71.5877	71.6246	71.7841	71.7374	71.5822	71.7808	71.7678	71.7939	71.9436	71.8091	71.287	71.3141	71.4031	71.4238	71.5562	71.4455	71.4889	71.2903	71.5931	75.2757	74.1393	73.4762	77.2
Lysobacter psychrotolerans	72.0598	70.5848	72.8	72.2693	72.5916	73.1831	72.7229	73.614	71.3055	71.9339	71.6452	71.9957	72.1032	72.1184	71.7993	71.9621	72.1368	71.1199	72.7164	73.2808	72.6665	72.4397	72.6459	72.1444	71.8774	72.2237	72.151	72.2074	72.3072	72.3376	72.2823	72.5145	72.4473	72.5894	72.6307	72.559	71.9328	72.0088	72.0902	72.1086	72.2182	72.1585	72.1444	71.9708	72.1629	76.361	75.1422	74.4725	78.5241
Lysobacter daejeonensis	72.3344	70.5902	72.648	72.0706	72.4896	73.0757	72.3973	73.2884	71.1264	71.9947	71.6886	72.063	71.8677	71.9838	71.567	71.8655	71.9285	71.0092	72.6871	73.1951	72.6003	72.3018	72.5124	72.1086	71.7776	72.0663	71.9849	72.0804	72.2074	72.2096	72.177	72.3973	72.3767	72.5178	72.5449	72.5818	71.8319	71.9751	72.0218	72.1444	72.1629	72.1596	72.1705	71.9404	72.1575	76.0691	75.3397	74.4269	78.6511
Lysobacter ruishenii	72.2693	70.7313	72.6904	72.024	72.4766	73.1658	72.4255	73.3622	71.0906	71.9143	71.8232	72.1292	71.9361	72.1065	71.6756	71.9436	72.0066	71.0819	72.787	73.2721	72.7056	72.4418	72.6318	72.1423	71.859	72.1803	72.075	72.1553	72.279	72.3583	72.1412	72.4766	72.495	72.6318	72.6318	72.6448	71.9436	72.0989	72.113	72.1661	72.228	72.241	72.2237	72.0337	72.2389	76.1472	75.4146	74.3879	78.6294
Lysobacter oryzae	72.2606	71.1134	73.283	72.7186	72.9161	73.5196	72.7403	73.8018	71.6246	72.5525	72.012	72.3355	72.2953	72.4234	72.0891	72.2551	72.3941	71.3641	73.156	73.6379	72.9617	72.7338	72.9433	72.5395	72.1813	72.495	72.4776	72.4136	72.5775	72.584	72.6361	72.8922	72.9324	73.0019	73.0659	73.0529	72.3583	72.4548	72.5525	72.5395	72.6448	72.6263	72.5558	72.3962	72.5873	76.5238	75.4428	74.9012	78.9333
Lysobacter terrestris	72.0099	70.9875	73.1408	72.5623	72.8553	73.4024	72.5645	73.6379	71.4867	72.3279	71.8536	72.1434	72.1401	72.2638	71.9404	72.1336	72.2421	71.1752	72.9563	73.4132	72.8358	72.5547	72.7848	72.393	72.0793	72.4223	72.3235	72.3148	72.4169	72.4874	72.4928	72.7392	72.7674	72.8695	72.9085	72.8467	72.139	72.1922	72.3018	72.3409	72.4603	72.4114	72.342	72.1781	72.3702	76.3046	75.3744	74.7363	78.7054
Lysobacter silvisoli	72.6198	71.1709	73.588	72.9226	73.2146	73.8897	73.1788	74.1816	71.8167	72.7056	72.4114	72.7598	72.648	72.7262	72.3051	72.5873	72.6263	71.7049	73.487	73.9863	73.3188	73.0116	73.2971	72.8065	72.5211	72.8521	72.7631	72.7978	72.9682	72.9302	72.9053	73.1397	73.1234	73.2624	73.3177	73.2493	72.6307	72.7186	72.7587	72.8098	72.9281	72.9411	72.8456	72.6828	72.8412	77.174	75.9356	75.2182	79.3935
Lysobacter antibioticus	72.0381	70.6781	73.0279	72.5417	72.8336	73.3481	72.8217	73.7095	71.4292	72.1184	71.8644	72.241	72.2693	72.393	72.0229	72.2291	72.3311	71.2751	73.0084	73.4545	72.8564	72.5808	72.838	72.3854	72.1412	72.3702	72.3702	72.3876	72.508	72.5156	72.5297	72.711	72.7067	72.8	72.8434	72.7978	72.164	72.2475	72.3344	72.4103	72.5113	72.4668	72.4093	72.2041	72.4201	76.64	75.28	74.555	78.6576
Lysobacter enzymogenes	72.1716	70.8735	73.1516	72.5992	72.9509	73.4914	72.8434	73.843	71.5583	72.1987	72.0641	72.4114	72.4527	72.5287	72.1727	72.4386	72.5232	71.4932	73.1495	73.6477	73.0518	72.7587	73.0181	72.5232	72.215	72.5395	72.5059	72.559	72.6502	72.6394	72.6817	72.8684	72.9053	72.9834	73.0333	72.9726	72.3322	72.3908	72.5243	72.5135	72.6122	72.6773	72.6046	72.4082	72.5623	76.7409	75.4927	74.7601	78.7618
Lysobacter niastensis	72.2812	71.0265	73.2699	72.8315	73.2124	73.7963	72.9867	73.9982	71.6408	72.4679	72.2432	72.5699	72.5015	72.5949	72.2345	72.47	72.6035	71.5345	73.3633	73.8105	73.2613	73.0214	73.2374	72.7153	72.304	72.7392	72.5905	72.6524	72.7794	72.7815	72.7794	73.0713	73.0789	73.1842	73.2428	73.1951	72.5276	72.6361	72.6654	72.7707	72.8206	72.8011	72.7598	72.609	72.7663	76.7626	75.6935	74.9533	79.0864
Lysobacter arenosi	71.3923	70.0117	72.4147	71.8199	72.1564	72.7718	72.1965	72.9617	70.7063	71.4769	71.2935	71.5844	71.5649	71.6864	71.2827	71.5182	71.6289	70.651	72.3105	72.7848	72.2541	71.9947	72.2562	71.7363	71.4346	71.8036	71.77	71.7559	71.8286	71.8373	71.8688	72.088	72.0826	72.2237	72.2888	72.2475	71.4932	71.618	71.7005	71.8102	71.8503	71.7841	71.77	71.6137	71.7374	75.7348	74.5528	73.7453	77.9142
Lysobacter prati	72.0685	70.7009	73.0887	72.5569	72.8771	73.4707	72.8293	73.6715	71.3662	72.1423	72.0316	72.292	72.2844	72.3854	71.9762	72.1944	72.3105	71.2892	72.9964	73.4599	72.9715	72.7067	72.9357	72.4017	72.1553	72.4722	72.457	72.4201	72.5091	72.5449	72.5992	72.7663	72.7815	72.9118	72.9932	72.9704	72.1987	72.3083	72.3821	72.5102	72.5547	72.4928	72.4744	72.3072	72.4429	76.5162	75.3137	74.4758	78.6804
Lysobacter panacisoli	72.3246	70.9397	73.2233	72.698	73.0116	73.678	72.9595	73.8332	71.618	72.355	72.253	72.5428	72.3572	72.4234	71.9632	72.2953	72.3854	71.4031	73.1202	73.6552	73.0692	72.7891	73.0084	72.4755	72.1477	72.5059	72.4353	72.4516	72.5178	72.5721	72.6025	72.8738	72.8705	73.0616	73.0876	73.029	72.3224	72.431	72.4918	72.6003	72.6741	72.5829	72.5829	72.381	72.5623	76.7322	75.6197	74.809	79.146
Lysobacter soli	72.0815	70.7324	73.0062	72.5276	72.8141	73.4664	72.7609	73.6618	71.3402	72.1824	71.9567	72.2812	72.2432	72.3474	71.9556	72.2096	72.304	71.2544	72.9074	73.4621	72.9226	72.6546	72.8868	72.3138	72.0598	72.3072	72.2703	72.2812	72.3821	72.4342	72.4114	72.7414	72.7186	72.9357	72.9747	72.9324	72.1922	72.2671	72.3322	72.4776	72.4993	72.4635	72.3778	72.2486	72.4017	76.5336	75.3343	74.4432	78.7922
Vulcaniibacterium gelatinicum	73.6487	71.8709	74.3314	73.6021	73.9385	74.746	73.9222	74.9967	73.0768	74.2848	73.1658	73.487	73.1039	73.2146	72.6893	72.991	72.9617	72.2258	74.1806	74.886	73.8181	73.6922	73.9515	73.3535	72.9715	73.3741	73.0746	73.1527	73.4599	73.4555	73.3199	73.4903	73.4848	73.5847	73.728	73.6325	73.131	73.2906	73.3123	73.232	73.3883	73.3796	73.3329	73.0887	73.3372	77.5082	76.8277	76.0419	80.6894
Lysobacter caseinilyticus	72.3159	71.1068	73.3058	72.8358	72.9346	73.5999	72.9704	73.7714	71.8069	72.6904	72.1813	72.4407	72.3268	72.4755	72.1282	72.2877	72.4592	71.3717	73.0616	73.499	72.9161	72.7544	72.9856	72.419	72.2226	72.4939	72.4125	72.4006	72.5938	72.5883	72.4961	72.737	72.7881	72.8836	73.0062	72.8684	72.2215	72.3441	72.4494	72.4874	72.5504	72.5438	72.4744	72.3062	72.4668	76.7149	75.5318	74.9902	78.9561
Lysobacter dokdonensis	72.5569	71.2859	73.4805	72.902	73.22	73.8571	73.0952	74.0091	71.9274	72.9237	72.2736	72.5753	72.508	72.6708	72.2237	72.4212	72.5829	71.5106	73.2472	73.6487	73.0909	72.978	73.1658	72.6003	72.3007	72.6057	72.571	72.5883	72.7218	72.6871	72.6991	72.9802	73.029	73.1788	73.2786	73.118	72.5059	72.5297	72.6372	72.749	72.7512	72.7153	72.6763	72.5069	72.7142	76.8201	75.801	75.2583	79.1482
Lysobacter gilvus	72.3333	71.1188	73.3242	72.7859	72.8901	73.5326	72.9248	73.7345	71.7212	72.6025	72.1097	72.3843	72.3528	72.4842	72.1238	72.2931	72.4277	71.262	73.0409	73.4588	72.902	72.724	72.902	72.444	72.1216	72.4299	72.3691	72.4407	72.5243	72.5243	72.508	72.7978	72.8358	72.9888	73.0822	72.953	72.2541	72.342	72.4245	72.4863	72.52	72.4907	72.4451	72.292	72.469	76.5879	75.4776	75.0412	78.8834
Lysobacter silvestris	70.6195	69.5678	71.3326	71.1318	71.5149	71.7646	71.1481	72.1488	70.3677	70.6564	70.6434	70.9462	70.7758	70.9126	70.498	70.7194	70.8247	70.1289	71.4552	71.8091	71.3814	71.1329	71.351	71.0797	70.6814	71.033	71.0992	71.0298	71.1405	71.1405	70.9495	71.1904	71.21	71.2751	71.3163	71.1861	70.6814	70.7519	70.8952	70.9288	70.9343	70.8974	70.9538	70.7671	70.9234	74.2034	73.156	72.927	75.9215
Lysobacter pythonis	71.5877	70.2245	71.9849	71.4921	71.973	72.5037	71.8926	72.787	71.1698	71.6908	71.325	71.6408	71.4064	71.5171	71.0526	71.3033	71.4292	70.651	72.1965	72.6784	72.0109	71.8058	72.0272	71.6853	71.2968	71.7212	71.5258	71.5779	71.8004	71.8167	71.5811	71.8438	71.834	71.8568	71.9187	71.8091	71.3456	71.4303	71.4238	71.4433	71.5594	71.5377	71.528	71.3239	71.5573	74.9815	74.4834	73.8604	77.3704
Lysobacter oculi	71.1144	69.9661	71.7776	71.1687	71.63	72.0923	71.3738	72.4559	70.638	71.1448	71.172	71.5269	71.1003	71.2154	70.8214	71.0211	71.1123	70.193	71.7483	72.2725	71.6767	71.4249	71.6322	71.2751	71.0005	71.2458	71.2436	71.1872	71.4346	71.414	71.2544	71.4715	71.5432	71.5996	71.6658	71.529	70.9907	71.0916	71.1427	71.21	71.2045	71.2219	71.2241	71.0146	71.2262	74.8687	74.0047	73.5033	76.6769
Lysobacter tolerans	71.0982	69.8923	71.439	71.1112	71.4943	72.0468	71.3391	72.241	70.409	71.0265	71.0699	71.3847	71.0569	71.1698	70.7009	70.9733	71.083	70.2125	71.5931	72.0175	71.5432	71.351	71.5475	71.1611	70.8865	71.1503	71.1839	71.0906	71.3337	71.2642	71.096	71.3749	71.4075	71.414	71.4824	71.3673	70.8518	70.8854	70.9831	71.0352	71.0754	71.0602	71.083	70.8333	71.0721	74.5572	73.9613	73.449	76.6324
Lysobacter lycopersici	72.202	70.893	72.9563	72.4798	73.3427	73.6791	72.9856	73.563	71.8384	72.7175	72.0804	72.3876	72.2226	72.2769	71.8688	72.1401	72.2617	71.4954	73.0518	73.6151	73.0963	72.7132	72.9064	72.5514	72.1922	72.5287	72.4592	72.4212	72.7121	72.6622	72.5221	72.736	72.6697	72.7881	72.889	72.7794	72.292	72.3669	72.4635	72.5406	72.6535	72.6111	72.5959	72.38	72.5601	76.1168	75.0771	74.669	78.3896
Thermomonas aquatica	72.3159	70.8833	72.9747	72.648	72.9747	73.4338	72.8336	73.8224	71.7472	72.2465	71.9881	72.3333	72.2855	72.4342	71.9914	72.2389	72.3626	71.4997	73.0626	73.4545	72.9736	72.6969	72.8727	72.5113	72.1922	72.5688	72.4451	72.4809	72.6773	72.7012	72.5699	72.7598	72.7609	72.9009	72.9378	72.8239	72.2334	72.2996	72.4071	72.571	72.5601	72.6122	72.5417	72.3279	72.5775	76.475	75.3734	74.6071	78.3657
Thermomonas carbonis	71.9675	70.4817	72.5406	72.4136	72.6556	73.1419	72.4766	73.4143	71.3445	71.7494	71.6343	71.9491	71.9143	72.0023	71.6756	71.8807	71.961	71.134	72.6231	72.9747	72.5775	72.2964	72.5254	72.1672	71.9046	72.2367	72.2063	72.1716	72.3289	72.2931	72.1965	72.3365	72.4711	72.5471	72.5547	72.4277	71.8525	71.9404	72.0077	72.1086	72.203	72.1944	72.0956	71.9133	72.1282	76.1125	74.7829	74.1903	77.7394
Thermomonas haemolytica	72.5959	70.9375	73.0268	72.6448	72.9281	73.7562	72.8662	74.0188	72.19	72.8499	72.4038	72.7522	72.38	72.4375	72.0218	72.2844	72.3507	71.7266	73.3112	73.9081	73.1549	72.8879	73.1777	72.6556	72.3539	72.7142	72.482	72.5276	72.8369	72.7718	72.5645	72.8022	72.8315	72.9237	73.0377	72.9335	72.3322	72.4668	72.4993	72.5417	72.6415	72.5873	72.5883	72.4103	72.6252	76.4175	75.4309	74.6907	78.5654
Thermomonas hydrothermalis	72.4114	70.7802	72.7436	72.2725	72.622	73.322	72.5449	73.8018	72.0316	72.5124	72.1195	72.4473	72.0261	72.1151	71.63	71.8883	71.9089	71.3804	72.8901	73.4859	72.7598	72.4277	72.736	72.2367	71.9111	72.3952	72.0847	72.1401	72.3832	72.3474	72.2269	72.406	72.4255	72.5417	72.5547	72.4733	72.0261	72.1292	72.2182	72.1933	72.3203	72.1922	72.2226	71.9795	72.2779	75.7597	75.1259	74.3477	78.2018
Thermomonas beijingensis	71.567	70.4144	72.3485	72.114	72.431	72.825	72.1879	73.156	71.3467	71.6669	71.5529	71.8384	71.7711	71.8232	71.4835	71.757	71.8221	71.0157	72.4342	72.7761	72.38	72.0967	72.3561	71.9914	71.7505	72.0435	71.9599	71.9458	72.0544	72.0913	71.974	72.2161	72.2324	72.2302	72.3485	72.2595	71.7157	71.7743	71.7939	71.973	71.9556	71.999	71.9686	71.8123	72.0316	75.5481	74.517	73.8376	77.442
Thermomonas brevis	72.1998	70.7161	72.8597	72.4972	72.9324	73.487	72.7349	73.8202	71.9046	72.3452	72.1499	72.469	72.2975	72.3952	72.037	72.2736	72.3756	71.5866	73.0974	73.5858	73.0312	72.737	72.9628	72.6068	72.2215	72.6263	72.4483	72.5189	72.7229	72.7251	72.6394	72.787	72.8098	72.8966	72.9834	72.8543	72.2378	72.3322	72.4125	72.4483	72.5004	72.5558	72.5004	72.3344	72.5623	76.2699	75.0977	74.4845	78.1866
Thermomonas fusca	72.0044	70.4621	72.5851	72.2671	72.5091	73.0768	72.4907	73.461	71.5453	72.0761	71.8047	72.1846	71.9371	72.0544	71.6376	71.9143	72.0576	71.2566	72.7761	73.1972	72.6763	72.4527	72.6665	72.3094	72.0023	72.3441	72.1781	72.2606	72.469	72.4136	72.2541	72.4364	72.4787	72.584	72.6524	72.5037	71.9371	72.0088	72.075	72.1629	72.2009	72.2215	72.2139	72.0077	72.241	75.8846	74.924	74.1925	77.8957
Lysobacter profundi	71.8872	70.5403	72.6404	72.4093	72.4592	73.054	72.6437	73.3025	71.5345	72.0402	71.6484	72.0185	71.8764	71.9664	71.6159	71.7461	71.8731	71.0927	72.6383	73.1093	72.5026	72.3659	72.5808	72.0826	71.9979	72.1585	72.0826	72.126	72.2389	72.2595	72.1358	72.2215	72.3604	72.4136	72.5124	72.4049	71.7917	71.8395	71.8796	71.9491	72.063	72.0164	71.9838	71.7765	72.1184	76.1407	74.758	74.2848	78.3266
Lysobacter telluris	72.0272	70.5273	72.5862	72.1423	72.4907	73.1647	72.6643	73.2906	71.5887	72.2009	71.5659	71.8937	71.6376	71.7439	71.3348	71.5518	71.6593	70.8127	72.4125	72.9704	72.3745	72.2085	72.4657	71.9914	71.7895	72.0609	71.935	72.0023	72.1705	72.1748	71.9035	72.0196	72.1097	72.1835	72.2931	72.1358	71.7667	71.7396	71.8047	71.8514	71.9382	71.923	71.8916	71.6788	71.9469	76.0647	74.6668	74.1697	78.2767
Luteimonas lumbrici	72.5395	70.8279	73.055	72.4212	72.8369	73.6596	73.0854	73.8213	72.0826	72.8814	72.3322	72.6502	72.2834	72.3778	71.9708	72.2139	72.3355	71.5063	73.1864	73.8278	72.9834	72.8032	73.0377	72.5656	72.266	72.673	72.3713	72.4928	72.6708	72.7631	72.4158	72.597	72.7881	72.8423	72.914	72.8304	72.2269	72.4201	72.4114	72.3854	72.4494	72.4766	72.4516	72.2541	72.4722	76.3968	75.3701	74.8502	78.9355
Luteimonas weifangensis	72.3062	70.7248	72.9313	72.3919	72.7577	73.6053	73.0051	73.7736	72.0891	72.8098	71.9827	72.3409	72.0001	72.1108	71.6734	71.8948	71.9675	71.2979	72.9509	73.5033	72.7305	72.5373	72.8282	72.3214	72.0826	72.4961	72.164	72.3593	72.5428	72.5438	72.2606	72.3094	72.4331	72.5037	72.5753	72.5287	72.037	72.1434	72.1292	72.1803	72.2421	72.2617	72.2204	72.0392	72.3007	76.3133	75.3126	74.5702	78.9387
Luteimonas cucumeris	72.3767	70.854	73.08	72.7826	73.2591	73.9657	73.2819	73.9483	71.9002	72.5634	72.1965	72.4766	72.3474	72.4288	71.9892	72.2106	72.2931	71.5258	73.1006	73.5608	72.9161	72.8054	73.0388	72.5699	72.2986	72.5786	72.5428	72.5417	72.6546	72.6328	72.597	72.8043	72.8586	72.9617	73.0572	72.953	72.3311	72.4744	72.5373	72.6198	72.6448	72.6404	72.6155	72.3952	72.5883	77.0155	75.4721	74.8936	79.0516
Luteimonas gilva	72.7186	71.3304	73.6075	73.0388	73.5652	74.1719	73.6097	74.2077	72.1933	73.0507	72.5406	72.8575	72.6958	72.7479	72.3496	72.5883	72.6567	71.6745	73.4555	73.9244	73.2786	73.1039	73.3416	72.8282	72.4907	72.8586	72.7902	72.7794	72.9498	72.9302	72.8629	73.1495	73.1864	73.232	73.3589	73.2721	72.6459	72.7967	72.8217	72.9845	73.0127	72.9617	72.8922	72.6925	72.864	77.1881	75.9736	75.458	79.5552
Luteimonas mephitis	71.9556	70.3775	72.5319	72.3214	72.6687	73.4165	72.7696	73.4241	71.5779	71.9556	71.8449	72.1531	71.8622	71.9545	71.5432	71.7353	71.8253	71.007	72.6676	73.2287	72.5721	72.3876	72.6209	72.1672	71.9903	72.2855	72.1358	72.2541	72.3528	72.381	72.164	72.3203	72.406	72.4473	72.5167	72.4321	71.8991	71.9925	72.1097	72.1575	72.2378	72.1824	72.2204	71.9947	72.1672	76.284	74.8698	74.1578	78.2962
Luteimonas aquatica	72.0402	70.6119	72.8347	72.1868	72.711	73.372	72.698	73.4935	71.5399	72.1976	71.7874	72.1379	71.884	71.974	71.4976	71.7667	71.8427	70.9994	72.7685	73.2634	72.482	72.3756	72.5504	72.1575	71.7624	72.063	71.9567	72.0012	72.1846	72.1879	72.0978	72.4017	72.4787	72.5265	72.6274	72.533	71.8861	71.9979	72.0272	72.0891	72.1423	72.1759	72.1054	71.9371	72.1368	76.259	75.1074	74.5669	78.624
Luteimonas panaciterrae	71.5953	70.3156	72.5428	71.9599	72.5211	73.0236	72.4407	73.0974	71.1177	71.8395	71.4911	71.8568	71.6213	71.6994	71.2859	71.5421	71.6463	70.7302	72.4559	72.9259	72.2671	72.0989	72.2964	71.8677	71.5464	71.7646	71.7081	71.7429	71.8449	71.9013	71.8698	72.1868	72.203	72.304	72.3593	72.279	71.6387	71.783	71.8156	71.9219	71.9697	71.9176	71.9502	71.7678	71.9209	75.954	74.7525	74.2858	78.3266
Luteimonas terricola	72.101	70.2234	72.2877	71.9089	72.2302	72.9802	72.419	73.2135	71.2165	71.7125	71.5714	71.9328	71.6604	71.7765	71.389	71.5692	71.7526	71.0178	72.5265	72.8846	72.2367	72.0967	72.3051	71.923	71.6777	72.0109	71.8026	71.8698	72.1184	72.1195	71.8622	72.1151	72.1596	72.1824	72.2964	72.203	71.5746	71.6636	71.7277	71.795	71.8177	71.7765	71.7982	71.5779	71.757	75.8227	74.7829	73.9494	78.0075
Luteimonas granuli	71.7168	69.5092	71.6322	71.058	71.4672	72.228	71.6387	72.5612	70.5077	71.3217	70.9212	71.2696	70.9256	71.0244	70.6011	70.8626	70.9364	70.1376	71.7201	72.2747	71.4563	71.3283	71.5518	71.1253	70.8702	71.2034	70.9332	71.0732	71.3369	71.2762	71.0168	71.2772	71.3467	71.4053	71.5019	71.3652	70.8637	70.9549	71.0244	71.0233	71.1361	71.0754	71.0287	70.8616	70.9929	75.0814	74.1469	73.2189	77.4659
Luteimonas arsenica	72.3756	70.4296	72.5482	71.9252	72.3365	73.2341	72.5829	73.4349	71.3304	71.9903	71.8395	72.1618	71.7765	71.9219	71.4661	71.7255	71.808	70.9972	72.5862	73.1365	72.406	72.1835	72.3984	71.9979	71.7711	72.0424	71.8546	71.9328	72.1846	72.1423	71.8492	72.1889	72.2823	72.3029	72.381	72.3181	71.7005	71.7689	71.8471	71.8698	71.9523	71.9263	71.897	71.7244	71.9241	76.0908	75.1628	74.3141	78.4047
Luteimonas padinae	72.0891	70.1539	72.2769	71.7081	72.1759	72.9194	72.368	73.1766	71.0971	71.7081	71.5811	71.923	71.5616	71.7125	71.2924	71.4976	71.6094	70.791	72.4169	72.9726	72.2128	71.9892	72.1889	71.8102	71.5638	71.8981	71.6582	71.7667	72.0175	72.0326	71.7776	72.0348	72.075	72.05	72.2237	72.0945	71.4954	71.5746	71.6549	71.6625	71.7635	71.7439	71.7114	71.4813	71.6723	75.6718	74.9077	74.0514	78.1768
Luteimonas salinisoli	72.3821	70.4046	72.7088	72.3474	72.4158	73.3828	72.7577	73.7312	71.6387	72.3192	71.9654	72.2096	71.8568	71.974	71.5301	71.7298	71.8091	71.1383	72.762	73.3351	72.482	72.4299	72.5873	72.075	71.9057	72.1759	71.9317	72.1065	72.2562	72.2649	72.0218	72.3105	72.3127	72.3485	72.4527	72.3355	71.7874	71.923	71.9816	71.9328	72.0478	72.0663	72.0316	71.7906	72.0359	76.4207	75.1693	74.4204	78.5817
Y-2-3-4F	72.9053	70.8605	72.9964	72.4266	72.9009	73.6856	73.054	73.9494	71.9968	72.7327	72.3398	72.6904	72.3886	72.5688	72.0739	72.3398	72.3897	71.6549	73.4273	73.9733	73.0757	72.9302	73.1245	72.571	72.3279	72.6567	72.4397	72.5406	72.7512	72.7859	72.5167	72.7414	72.8228	72.8738	72.9422	72.8488	72.2801	72.4266	72.4983	72.4223	72.5102	72.5178	72.4961	72.2779	72.5037	76.5401	75.6697	74.7851	79.0918
Luteimonas huabeiensis	72.8282	70.766	72.902	72.3789	72.7718	73.6411	73.029	73.8984	71.885	72.7099	72.2996	72.6339	72.3821	72.5536	72.0261	72.2682	72.3062	71.6615	73.3438	73.9288	73.1115	72.8988	73.1267	72.5699	72.33	72.6556	72.4136	72.5341	72.749	72.7229	72.5341	72.6708	72.7587	72.8065	72.8846	72.8032	72.2779	72.4028	72.4755	72.3778	72.5026	72.5352	72.5037	72.2595	72.4961	76.5336	75.6024	74.7265	79.0614
Luteimonas abyssi	72.1868	70.1919	72.3691	71.8579	72.2248	72.9606	72.5276	73.2786	71.3402	71.8764	71.7776	72.0945	71.9143	72.037	71.6213	71.8753	71.9154	71.2414	72.7132	73.2168	72.6372	72.508	72.6611	72.1542	71.9339	72.228	72.0565	72.1412	72.3062	72.3865	72.075	72.3886	72.3876	72.4527	72.5276	72.4255	71.8883	71.9719	71.9914	72.0131	72.0978	72.1086	72.1488	71.8981	72.1607	75.9757	74.8958	74.0405	78.0857
MHLX1A	72.4907	70.4372	72.6242	72.101	72.3756	73.1734	72.6361	73.4121	71.5052	72.0489	71.9067	72.2562	72.0348	72.2074	71.8297	72.0544	72.1075	71.3749	72.9031	73.4425	72.7186	72.6209	72.7967	72.3018	72.0837	72.3952	72.1683	72.3387	72.4993	72.5384	72.2258	72.5189	72.5981	72.6567	72.6773	72.6057	71.9545	72.0674	72.1661	72.1705	72.2454	72.2313	72.2454	71.9849	72.2486	76.2189	75.165	74.3434	78.4384
Luteimonas yindakuii	72.253	70.2364	72.3767	71.9133	72.1792	72.9845	72.3789	73.2352	71.3521	71.8688	71.7005	72.0739	71.8861	72.0402	71.6408	71.8503	71.9024	71.1872	72.647	73.2396	72.482	72.3626	72.5949	72.1032	71.884	72.2139	71.9556	72.1303	72.2465	72.3192	72.1401	72.2584	72.4299	72.4646	72.4939	72.4548	71.7613	71.8015	71.885	71.961	72.0381	71.9838	72.0446	71.7461	72.0326	75.9996	74.9598	74.1198	78.1909
Luteimonas aestuarii	72.0902	70.4263	72.6209	72.0717	72.5786	73.1028	72.4679	73.2689	71.3022	71.9686	71.8666	72.1955	72.0989	72.1379	71.7146	71.9751	72.05	71.2143	72.7696	73.2233	72.5873	72.419	72.6925	72.2551	71.9914	72.2421	72.152	72.1227	72.2866	72.2703	72.1249	72.47	72.4603	72.47	72.5124	72.431	71.8916	71.9806	72.0685	72.2052	72.1759	72.1922	72.1444	72.0185	72.1607	76.1765	74.7905	74.2316	78.2072
Luteimonas wenzhouensis	72.6459	70.5501	72.7338	72.1564	72.5265	73.4371	72.8108	73.7844	71.7581	72.4928	72.0869	72.3919	72.1455	72.202	71.6647	71.9881	71.9871	71.4086	72.9682	73.7117	72.7761	72.622	72.8868	72.3116	72.0316	72.457	72.1488	72.2172	72.4429	72.4993	72.3018	72.5363	72.5493	72.533	72.6383	72.5287	72.0175	72.1781	72.1694	72.2584	72.3398	72.241	72.2302	72.0218	72.2291	76.1201	75.3593	74.5138	78.6327
Luteimonas marina	72.4169	70.5522	72.7099	72.4169	72.9899	73.6281	72.8933	73.6997	71.7266	72.2725	71.9198	72.2378	72.0815	72.1292	71.7342	72.0033	72.0858	71.3706	73.0399	73.5044	72.8597	72.6274	72.8738	72.4983	72.1922	72.4776	72.2769	72.317	72.5091	72.5775	72.4245	72.5818	72.6839	72.6969	72.7642	72.6784	72.1444	72.2769	72.2812	72.3995	72.4918	72.3973	72.3441	72.1195	72.3159	76.3936	75.1161	74.4812	78.5524
Luteimonas saliphila	72.2497	70.3699	72.584	72.1672	72.5862	73.2233	72.5797	73.5109	71.5714	72.088	71.8655	72.2041	71.9773	72.0229	71.6094	71.8731	71.9773	71.2154	72.9487	73.4349	72.6806	72.4766	72.6611	72.3148	72.0511	72.3593	72.2953	72.2671	72.4136	72.381	72.2421	72.4429	72.4614	72.4646	72.6079	72.5297	72.0044	72.1043	72.1683	72.2823	72.3062	72.2324	72.2421	71.961	72.1759	76.1841	74.9457	74.3455	78.3711
BDR2-5	71.9122	70.0682	72.1466	71.7342	72.1043	72.6513	72.063	73.0062	71.0037	71.4759	71.3858	71.6962	71.5953	71.6832	71.2566	71.4227	71.5659	70.7802	72.3322	72.7446	72.1466	72.0077	72.2421	71.8156	71.5974	71.9002	71.6571	71.7385	71.948	71.9415	71.6691	72.0055	72.0055	72.0033	72.1271	72.0012	71.4726	71.5356	71.6072	71.6202	71.6701	71.7125	71.6962	71.5117	71.6256	75.7413	74.7265	73.7757	77.8339
Luteimonas cellulosilyticus	70.3786	68.6388	70.702	70.2776	70.5066	71.0471	70.5761	71.3521	69.4973	69.9542	69.9097	70.1962	70.079	70.1506	69.786	69.9477	70.1279	69.2791	70.6846	71.0971	70.5555	70.4372	70.6597	70.3059	70.0834	70.2874	70.168	70.2299	70.32	70.3059	70.1875	70.498	70.4871	70.486	70.6347	70.5164	69.9575	70.0541	70.1181	70.13	70.2049	70.2548	70.1767	69.9878	70.1604	74.0775	73.0713	72.1748	76.0126
Luteimonas rhizosphaerae	71.2881	69.4788	71.5659	71.1524	71.3966	71.9545	71.4596	72.2291	70.3395	70.854	70.7736	71.0591	70.9527	71.0244	70.6488	70.8192	70.9972	70.1485	71.5768	71.9925	71.4422	71.312	71.541	71.1817	70.9354	71.1633	71.0461	71.0949	71.2078	71.1806	71.0363	71.3597	71.3673	71.3673	71.5084	71.3912	70.8344	70.9234	70.9907	71.0026	71.0775	71.1188	71.0374	70.8431	71.0341	75.0412	74.0026	73.1267	76.9601
Luteimonas deserti	71.5963	70.0009	71.9512	71.4607	71.8319	72.3767	71.834	72.6372	70.8171	71.2024	71.147	71.4542	71.3413	71.4183	71.0244	71.2512	71.3749	70.5435	72.0207	72.4896	71.9534	71.7722	72.0066	71.5757	71.3771	71.6072	71.4531	71.529	71.6615	71.6484	71.465	71.7581	71.7613	71.8058	71.8872	71.7863	71.2121	71.3413	71.3586	71.4118	71.4921	71.4867	71.4097	71.2284	71.4661	75.4341	74.428	73.5174	77.4344
Luteimonas chenhongjianii	71.5117	69.913	71.7787	71.3185	71.7505	72.2096	71.745	72.5395	70.676	71.0656	71.0808	71.363	71.3109	71.4379	71.0439	71.1893	71.3641	70.5761	71.9002	72.3615	71.8275	71.7233	71.9393	71.4368	71.2436	71.5084	71.4021	71.4216	71.5931	71.5638	71.3836	71.7136	71.656	71.7287	71.8058	71.7255	71.1481	71.2707	71.3565	71.3141	71.3858	71.3945	71.3728	71.2013	71.3782	75.3082	74.3249	73.4469	77.3346
XNQY3-4	71.4997	69.8066	71.7179	71.3185	71.6864	72.1347	71.5898	72.3767	70.6195	71.0244	71.071	71.3283	71.3239	71.4107	71.0471	71.2534	71.3793	70.5099	71.9925	72.4353	71.9295	71.7635	71.9361	71.5377	71.2979	71.5768	71.4444	71.4987	71.643	71.6213	71.4715	71.8351	71.8004	71.8221	71.9393	71.8069	71.2262	71.2935	71.3489	71.3738	71.4357	71.4422	71.3966	71.3033	71.4173	75.3115	74.3184	73.3991	77.2478
Luteimonas terrae	71.745	70.1376	72.1238	71.5844	72.0337	72.5102	71.9198	72.7132	70.956	71.3597	71.3804	71.6886	71.6994	71.8177	71.3879	71.5931	71.7494	70.8431	72.3322	72.7696	72.2519	72.1607	72.3322	71.91	71.5898	71.9426	71.7776	71.8047	71.9328	71.9252	71.7363	72.1835	72.1303	72.1661	72.2996	72.139	71.5594	71.6387	71.7559	71.7624	71.7505	71.7928	71.7808	71.5974	71.8102	75.5698	74.6657	73.766	77.6255
Pseudoxanthomonas composti	71.8981	70.6553	72.9661	72.4635	72.5916	73.1538	72.5808	73.6281	71.3717	72.0316	71.9621	72.3344	72.4093	72.4386	72.0337	72.2747	72.4103	71.6289	73.1332	73.4903	72.8358	72.6839	72.9194	72.5124	72.1955	72.4125	72.4462	72.3311	72.6035	72.5482	72.6491	72.7479	72.8825	72.876	72.9997	72.8857	72.3745	72.4473	72.4831	72.5167	72.6524	72.6654	72.6556	72.3832	72.6535	76.1722	75.1194	74.5257	78.192
Pseudoxanthomonas spadix	71.7819	70.3514	72.7153	72.1911	72.3517	72.8564	72.4321	73.3948	71.3348	71.8948	71.7353	72.0956	72.0967	72.1737	71.7515	71.9621	72.0923	71.3619	72.8879	73.3481	72.6524	72.4103	72.6057	72.1781	72.0695	72.2106	72.2443	72.1531	72.3919	72.3908	72.2953	72.4266	72.5232	72.5894	72.724	72.609	72.0392	72.1716	72.202	72.2942	72.3105	72.3279	72.3083	72.1043	72.355	75.8791	74.8502	74.1686	77.8816
Pseudoxanthomonas winnipegensis	71.8546	70.5197	72.8054	72.3224	72.4907	73.0876	72.546	73.588	71.4129	72.0978	71.808	72.1607	72.4125	72.4451	72.0598	72.2725	72.3745	71.5432	73.0496	73.5326	72.9454	72.6025	72.8076	72.4842	72.2106	72.3865	72.4375	72.3734	72.6101	72.5666	72.4885	72.6697	72.7978	72.8912	72.9487	72.8586	72.2931	72.3941	72.4277	72.5514	72.5797	72.6133	72.5753	72.3615	72.6209	76.2167	75.1085	74.2924	78.0737
Pseudoxanthomonas kalamensis	72.4114	70.8138	72.9465	72.7045	73.2048	73.7453	73.2254	73.9537	72.0641	72.6057	72.2562	72.5656	72.4125	72.4831	72.024	72.3203	72.3648	71.7993	73.4078	73.8213	73.1777	72.9194	73.1104	72.7685	72.4407	72.7533	72.7425	72.5449	72.8933	72.889	72.7967	72.8814	72.9487	72.9888	73.0746	72.9378	72.5883	72.7381	72.724	72.749	72.8391	72.8076	72.8043	72.6122	72.8043	76.3252	75.3148	74.6353	78.65
Pseudoxanthomonas helianthi	72.2215	71.1068	73.1831	72.6622	73.3058	73.8235	73.1093	73.8539	71.8785	72.6654	72.0934	72.4364	72.4288	72.5135	72.0229	72.3941	72.4386	71.6582	73.3948	73.8571	73.2244	72.9161	73.1234	72.7663	72.4407	72.7132	72.7609	72.6524	73.004	72.9465	72.8065	73.016	73.0724	73.1397	73.2298	73.1234	72.6763	72.7707	72.8901	72.9085	72.9291	72.9682	72.876	72.6969	72.8575	76.4077	75.4873	74.8133	78.7347
Pseudoxanthomonas sangjuensis	72.2584	71.0819	73.1332	72.7837	73.4566	74.0058	73.3275	74.0243	71.8916	72.6383	72.2454	72.5883	72.5004	72.6133	72.114	72.4277	72.5059	71.7678	73.4306	74.0254	73.3025	73.0388	73.2667	72.8152	72.393	72.7164	72.7121	72.6708	72.9291	72.953	72.8152	73.0507	73.1006	73.1506	73.2493	73.1582	72.6969	72.838	72.8488	72.8955	72.965	72.9769	72.9454	72.7121	72.9237	76.5759	75.5459	74.7808	78.8497
Pseudoxanthomonas sacheonensis	72.0305	70.9267	73.0453	72.8619	73.1115	73.5771	73.2591	73.741	71.6267	72.1889	71.9643	72.2953	72.2996	72.4353	72.1173	72.3062	72.4114	71.5594	73.1158	73.4957	73.0464	72.7848	72.9856	72.6101	72.3127	72.5243	72.7012	72.5493	72.8401	72.8163	72.7512	72.7956	72.9194	73.0171	73.0941	72.9606	72.5221	72.6741	72.6893	72.7403	72.7956	72.7891	72.7077	72.5818	72.6936	76.5879	75.3701	74.7515	78.7662
Pseudoxanthomonas gei	71.7429	70.5631	72.8803	72.6394	72.7848	73.2396	72.9118	73.3459	71.3934	71.8232	71.6712	71.9947	71.9621	72.1227	71.8112	71.9263	72.1705	71.3196	72.8011	73.1614	72.7164	72.4179	72.6068	72.279	72.0305	72.2399	72.3767	72.2627	72.5069	72.4896	72.4755	72.4831	72.5894	72.6285	72.7229	72.5894	72.0826	72.2421	72.2834	72.3789	72.3767	72.3962	72.3289	72.1824	72.3072	76.2731	75.0239	74.4465	78.2713
Pseudoxanthomonas yeongjuensis	71.9057	70.7802	72.9335	72.7555	73.0214	73.398	73.1343	73.589	71.4889	72.0077	71.7798	72.1423	72.1585	72.3203	72.0066	72.1423	72.3083	71.4021	73.0095	73.3828	72.9357	72.635	72.8521	72.4635	72.1965	72.3821	72.5873	72.4147	72.648	72.6752	72.648	72.6307	72.7555	72.8662	72.9226	72.826	72.3224	72.4277	72.5406	72.609	72.6068	72.6459	72.5797	72.4581	72.5699	76.4001	75.1964	74.5127	78.5307
Pseudoxanthomonas wuyuanensis	72.3897	70.9885	72.9997	72.7349	72.965	73.4881	73.004	73.8029	71.5779	72.228	72.0229	72.3159	72.3355	72.4125	71.9697	72.1813	72.2996	71.6246	73.1256	73.5728	73.054	72.7186	72.9888	72.6046	72.2443	72.4538	72.5352	72.3789	72.7251	72.7088	72.6763	72.8488	72.8293	72.9205	73.004	72.9031	72.4223	72.5504	72.6035	72.5829	72.6719	72.6415	72.6784	72.4527	72.6893	76.6215	75.5969	74.6972	79.0505
Pseudoxanthomonas dokdonensis	71.8655	70.5859	72.6535	72.3767	72.5352	72.9487	72.6187	73.5098	71.1394	71.6289	71.732	72.0468	71.9881	72.0782	71.6723	71.935	71.999	71.3945	72.7609	73.1082	72.6383	72.3648	72.6285	72.2584	71.8764	72.1075	72.2161	72.0869	72.3333	72.3583	72.2888	72.4907	72.5287	72.5482	72.6676	72.482	72.1151	72.2139	72.2736	72.2725	72.3517	72.3116	72.3593	72.1444	72.3268	76.1168	74.9132	74.4649	77.9815
Pseudoxanthomonas beigongshangi	72.5167	71.1709	73.1278	72.8391	73.0952	73.6335	73.0366	73.9157	71.6495	72.5026	72.2356	72.4993	72.4462	72.6285	72.1162	72.3734	72.5059	71.7602	73.3296	73.7931	73.2678	72.9585	73.1636	72.8217	72.3713	72.6491	72.7056	72.5818	72.8857	72.8532	72.8488	72.9465	73.0399	73.1734	73.2233	73.0995	72.6947	72.8	72.8738	72.9074	72.978	72.9161	72.9031	72.7631	72.9509	76.691	75.7988	74.8307	79.2014
Pseudoxanthomonas indica	72.2248	71.1427	73.3687	72.8651	73.0789	73.5207	73.0431	74.059	71.7515	72.3876	72.1672	72.5308	72.4038	72.5797	72.2063	72.4006	72.5113	71.6886	73.2917	73.7432	73.131	72.8662	73.0909	72.7132	72.4071	72.5862	72.7403	72.6687	72.8586	72.7989	72.8825	72.9899	73.067	73.1723	73.283	73.1332	72.5981	72.6643	72.7609	72.8315	72.9053	72.8467	72.8152	72.6111	72.8705	76.6866	75.7424	75.0174	78.9225
Pseudoxanthomonas japonensis	72.5612	71.2827	73.182	72.8749	73.1799	73.6607	73.1017	73.8897	71.5931	72.4744	72.0978	72.4212	72.4907	72.609	72.2204	72.5276	72.571	71.7808	73.3893	73.805	73.3155	72.9834	73.2667	72.8705	72.4852	72.7142	72.838	72.6567	72.9129	72.9346	72.8944	73.0008	73.2168	73.3101	73.3633	73.1929	72.825	72.8271	72.9465	73.0257	73.0051	73.0279	72.978	72.8336	73.0149	76.7322	75.6925	74.8253	79.1265
Pseudoxanthomonas arseniciresistens	72.5558	71.2989	73.2624	72.9335	73.2222	73.6737	73.1766	73.9917	71.7613	72.5373	72.2551	72.5688	72.5677	72.7012	72.2367	72.5927	72.6589	71.9241	73.3926	73.8615	73.3828	72.9932	73.3058	72.8836	72.5688	72.8391	72.9476	72.7587	73.0453	73.0051	72.9161	73.0811	73.2515	73.3448	73.3926	73.2211	72.8391	72.9129	72.9954	73.0051	73.0453	73.0735	73.0409	72.9096	73.0952	76.8733	75.7771	74.9522	79.2025
Pseudoxanthomonas mexicana	72.3984	70.9462	72.8608	72.5753	72.8857	73.3958	72.8629	73.7193	71.5008	72.3496	71.8731	72.1596	72.2291	72.3333	71.9013	72.2161	72.2486	71.4802	73.2765	73.5673	72.9823	72.7132	72.9769	72.5504	72.1835	72.4234	72.4939	72.3463	72.5992	72.5677	72.5645	72.7718	72.902	72.9878	73.0659	72.9031	72.4223	72.5145	72.6079	72.6252	72.6925	72.6817	72.6622	72.4983	72.7425	76.513	75.4352	74.5344	78.9127
Pseudoxanthomonas suwonensis	72.6025	70.9799	73.0485	72.5514	72.9454	73.6107	73.0941	74.0123	71.8753	72.6209	72.2931	72.6122	72.5992	72.7175	72.19	72.495	72.6068	71.9708	73.4805	74.0069	73.2526	73.092	73.3372	72.8629	72.3832	72.7392	72.7197	72.6459	72.9487	72.9671	72.7045	72.914	73.0257	73.1104	73.1408	73.0616	72.5699	72.825	72.8293	72.7891	72.902	72.8217	72.8477	72.6133	72.8705	76.5184	75.6653	74.6863	78.8932
Pseudoxanthomonas taiwanensis	72.9986	71.1882	73.2287	72.6936	73.0431	74.0243	73.3101	74.3379	72.1564	73.1386	72.4907	72.8814	72.6904	72.7913	72.2009	72.5775	72.6719	71.948	73.5912	74.3607	73.36	73.1918	73.4306	72.9009	72.4353	72.8174	72.6795	72.6274	72.9975	73.0084	72.7327	72.9422	72.978	73.0105	73.0985	73.0909	72.686	72.8336	72.8195	72.775	72.8749	72.8727	72.8912	72.6459	72.8879	76.7235	75.9095	74.8014	79.5194
Pseudoxanthomonas broegbernensis	72.4418	70.8029	72.9302	72.3355	72.6915	73.4273	72.9357	73.9038	71.7559	72.5069	72.1434	72.469	72.2063	72.3062	71.7895	72.0695	72.1651	71.579	73.232	73.8636	73.0355	72.8076	73.0496	72.6025	72.1955	72.5352	72.4407	72.4147	72.7273	72.7533	72.5341	72.6611	72.7034	72.7566	72.851	72.7501	72.3355	72.4668	72.4223	72.5145	72.6274	72.6025	72.6003	72.3572	72.5721	76.3958	75.4765	74.4584	78.8845
Pseudoxanthomonas jiangsuensis	72.558	71.0927	73.0702	72.559	72.9107	73.677	73.0681	74.033	71.8058	72.495	72.2074	72.5775	72.4179	72.5308	72.0055	72.3116	72.4483	71.8026	73.4197	73.9092	73.2374	72.9574	73.2124	72.7501	72.2736	72.6263	72.5699	72.5883	72.8749	72.8781	72.5656	72.8206	72.9736	73.0583	73.0909	73.0464	72.4852	72.6665	72.6513	72.6708	72.7924	72.7794	72.7967	72.5363	72.7696	76.742	75.7554	74.7493	79.0831
Pseudoxanthomonas koreensis	72.4397	70.7031	72.7457	72.2193	72.7099	73.36	72.8043	73.7019	71.5757	72.2899	71.9035	72.2855	72.1716	72.2986	71.7993	72.0402	72.1911	71.4737	73.029	73.6542	72.8293	72.6209	72.8825	72.4321	72.0175	72.2595	72.3224	72.2649	72.5525	72.5742	72.3669	72.5395	72.6328	72.6632	72.7262	72.6687	72.1889	72.291	72.355	72.3474	72.5623	72.4559	72.5102	72.2443	72.4505	76.3057	75.4244	74.4595	78.8552
Pseudoxanthomonas daejeonensis	72.5504	70.8941	73.0127	72.5927	72.9585	73.5662	73.004	73.9298	71.7266	72.4353	72.1716	72.5102	72.4364	72.5786	72.1542	72.3995	72.5297	71.7895	73.3763	73.8886	73.2385	73.0062	73.2244	72.7707	72.3583	72.6763	72.7522	72.6719	72.8879	72.9118	72.7229	72.9205	72.9964	73.1126	73.1777	73.1375	72.5623	72.7631	72.7826	72.7815	72.8901	72.8629	72.8412	72.584	72.8108	76.628	75.5948	74.5583	78.8085
Pseudoxanthomonas kaohsiungensis	72.7642	71.1394	73.2786	72.8065	73.2819	73.919	73.2917	74.2403	72.0109	72.8336	72.3398	72.7262	72.7533	72.8477	72.3995	72.6567	72.7826	72.0576	73.6911	74.2012	73.5	73.2526	73.5185	73.0149	72.5949	72.9367	72.9509	72.8695	73.1712	73.2005	72.9085	73.1451	73.245	73.334	73.3872	73.2765	72.7577	72.9433	72.9888	73.0257	73.1636	73.0876	73.0778	72.8401	73.0518	76.9005	75.8444	74.8958	79.2307
Xanthomonas massiliensis	72.0272	70.4252	72.6513	72.2454	72.5221	73.1788	72.4744	73.4631	71.6094	72.203	71.8622	72.2052	72.1542	72.2182	71.7222	71.9903	72.1553	71.656	73.2624	73.6097	72.9747	72.6925	72.9367	72.495	72.1358	72.4961	72.4038	72.3572	72.7316	72.7142	72.3431	72.5135	72.5536	72.5927	72.7251	72.6263	72.1933	72.33	72.4223	72.4093	72.4896	72.5319	72.5536	72.3138	72.5363	75.7988	75.0119	74.1046	78.2159
Stenotrophomonas ginsengisoli	71.2458	69.8392	71.5551	71.1882	71.338	71.8753	71.4444	72.1976	70.4372	70.8073	70.6814	71.0265	71.147	71.2968	71.0005	71.1817	71.3456	70.6499	71.8774	72.2193	71.8948	71.4759	71.6669	71.4053	71.1394	71.3315	71.3087	71.261	71.4596	71.4835	71.3608	71.5334	71.5866	71.592	71.6908	71.554	71.1861	71.2393	71.2512	71.3478	71.3847	71.4042	71.4444	71.2002	71.4954	74.415	74.0655	73.1332	76.5694
Stenotrophomonas koreensis	71.338	69.9032	71.7179	71.351	71.5323	71.9838	71.5605	72.4006	70.6119	71.0037	70.8149	71.1405	71.2512	71.3912	71.0016	71.2121	71.3869	70.7671	72.0066	72.3214	71.9588	71.5757	71.8058	71.5475	71.1774	71.4379	71.3738	71.338	71.6018	71.6039	71.465	71.592	71.6419	71.6962	71.7559	71.592	71.2512	71.3467	71.3717	71.5323	71.4813	71.5247	71.5486	71.2914	71.5963	74.58	74.1599	73.3025	76.8429
Stenotrophomonas pictorum	72.0446	70.5728	72.4646	72.1976	72.4462	72.8543	72.4418	73.2537	71.0016	71.7266	71.5909	71.9306	72.0001	72.1423	71.6984	72.0175	72.1683	71.3847	72.7262	73.0952	72.6904	72.3637	72.5927	72.3148	72.0468	72.2693	72.3235	72.1987	72.4505	72.4364	72.2834	72.4928	72.508	72.5666	72.6003	72.5829	72.0761	72.202	72.2302	72.2519	72.2714	72.3127	72.3257	72.0869	72.3279	75.8987	75.2865	74.1697	78.0976
Stenotrophomonas humi	71.6191	70.3037	72.215	72.0066	72.1694	72.647	72.2226	72.9932	70.829	71.3988	71.2284	71.6408	71.8036	71.8514	71.4997	71.707	71.8948	71.1144	72.4657	72.7761	72.3843	72.1336	72.3387	71.9784	71.7765	71.9979	71.9947	71.9046	72.0956	72.0989	72.0185	72.2378	72.2508	72.2931	72.3615	72.2258	71.7678	71.8395	71.9089	72.0109	71.9957	72.0229	72.0489	71.8449	72.0847	75.5155	74.8969	73.9613	77.7069
Stenotrophomonas terrae	71.5008	70.0562	71.9979	71.8503	71.9458	72.3127	72.0099	72.7674	70.5761	71.1513	71.0591	71.427	71.5746	71.707	71.3695	71.6191	71.7255	70.9473	72.2454	72.5525	72.1922	71.9143	72.1358	71.7863	71.5562	71.7646	71.8395	71.7168	71.9176	71.8742	71.8123	71.9762	72.1119	72.1314	72.1683	72.0641	71.5247	71.6517	71.6962	71.8177	71.8264	71.8514	71.8362	71.6213	71.8764	75.3462	74.7243	73.779	77.4355
Stenotrophomonas daejeonensis	72.1716	70.6488	72.6752	72.2899	72.5156	73.0572	72.6111	73.4762	71.1785	72.0392	71.808	72.1325	72.2834	72.4017	71.8905	72.1889	72.3604	71.4976	73.0366	73.4458	72.9324	72.6415	72.813	72.47	72.19	72.4255	72.4744	72.3637	72.6068	72.5981	72.4961	72.6893	72.6491	72.6958	72.7663	72.6622	72.2215	72.2834	72.3648	72.4516	72.4961	72.5265	72.5308	72.3441	72.5949	76.0387	75.3549	74.3412	78.2875
Stenotrophomonas acidaminiphila	72.1325	70.6694	72.5927	72.241	72.5601	73.0399	72.5851	73.5109	71.185	71.9806	71.7222	72.0457	72.1748	72.2682	71.8112	72.1086	72.241	71.4704	72.9411	73.3958	72.8846	72.558	72.7707	72.3919	72.164	72.4473	72.4038	72.2975	72.5449	72.5297	72.4114	72.5569	72.597	72.5992	72.6459	72.5905	72.1727	72.2595	72.2769	72.3409	72.4006	72.4538	72.4451	72.2117	72.4863	75.9421	75.2225	74.2283	78.2734
Stenotrophomonas nitritireducen	72.1032	70.7595	72.6198	72.3322	72.5916	73.0789	72.6144	73.4968	71.1882	72.0142	71.7298	72.0804	72.2486	72.3659	71.8872	72.2161	72.3268	71.4911	72.9487	73.3665	72.9367	72.5883	72.813	72.4321	72.1813	72.4451	72.4592	72.3572	72.609	72.558	72.4527	72.6383	72.6665	72.6991	72.7436	72.6556	72.1879	72.3246	72.3203	72.4071	72.4169	72.4874	72.469	72.2834	72.5471	76.0202	75.2996	74.2674	78.2615
Stenotrophomonas bentonitica	71.262	69.7057	71.6864	71.4216	71.5768	72.0077	71.5301	72.4581	70.2418	70.9614	70.8138	71.1036	71.1817	71.2566	70.8583	71.1839	71.2327	70.5175	71.885	72.2258	71.834	71.5247	71.7808	71.4693	71.1144	71.2751	71.3717	71.2838	71.4943	71.4737	71.4563	71.6072	71.706	71.745	71.7732	71.7429	71.262	71.389	71.4205	71.4802	71.4835	71.5399	71.5301	71.3228	71.6028	75.0043	74.1979	73.3155	77.1599
Stenotrophomonas nematodicola	71.8959	70.5327	72.5493	72.1727	72.3279	72.7805	72.3756	73.2841	70.9972	71.6615	71.5573	71.9111	71.9664	72.1227	71.6875	71.973	72.0326	71.2469	72.6882	73.0616	72.6687	72.2855	72.5287	72.253	71.9046	72.1238	72.1998	72.0999	72.3311	72.292	72.2291	72.4505	72.5124	72.5645	72.584	72.4711	72.0587	72.0804	72.202	72.2324	72.2877	72.3127	72.2758	72.0989	72.3659	75.8162	74.9978	74.1154	77.9967
Stenotrophomonas rhizophila	71.8319	70.5208	72.5069	72.1651	72.3051	72.7967	72.2844	73.2059	70.9647	71.6159	71.541	71.8405	71.9686	72.0761	71.6539	71.9426	72.0218	71.2262	72.6448	72.9758	72.5981	72.2823	72.4907	72.2139	71.9502	72.1119	72.1965	72.0544	72.292	72.2801	72.3311	72.4255	72.4907	72.5254	72.5514	72.5091	71.9968	72.0326	72.1672	72.2378	72.2378	72.2812	72.2432	72.0511	72.33	75.7467	75.0033	74.0471	77.9467
Stenotrophomonas chelatiphaga	71.6745	70.3612	72.2356	71.9447	72.0978	72.5851	72.1629	73.0648	70.8691	71.44	71.2979	71.6821	71.9578	72.0554	71.6028	71.9176	72.0761	71.2013	72.5341	72.8684	72.5677	72.202	72.3865	72.1195	71.8764	72.0185	72.1292	71.9892	72.2248	72.1965	72.1054	72.3029	72.4418	72.4614	72.5037	72.3702	71.8785	71.9957	72.101	72.1629	72.1488	72.1824	72.1358	71.9502	72.1531	75.5242	74.8122	73.8962	77.6938
Stenotrophomonas tumulicola	71.8568	70.5142	72.4364	72.113	72.2378	72.7403	72.3886	73.2168	71.0471	71.6126	71.5844	71.9133	72.0858	72.164	71.7233	72.0294	72.1564	71.3402	72.7577	73.0876	72.736	72.3507	72.559	72.3344	72.0413	72.2334	72.2834	72.1434	72.406	72.3572	72.2519	72.431	72.6014	72.5916	72.6372	72.5688	72.05	72.1477	72.1955	72.2595	72.33	72.3181	72.2888	72.0999	72.3496	75.7717	75.0206	74.0861	77.9684
Stenotrophomonas indicatrix	71.8134	70.5989	72.4635	72.1629	72.355	72.8032	72.38	73.2515	70.956	71.6007	71.503	71.8655	72.0511	72.1748	71.7342	72.0413	72.1846	71.4118	72.7045	73.0475	72.7414	72.3767	72.6046	72.3072	72.0055	72.215	72.3159	72.1976	72.3995	72.3583	72.3138	72.4831	72.6546	72.6622	72.7056	72.6339	72.101	72.1748	72.2725	72.3127	72.3289	72.3832	72.3507	72.1694	72.3756	75.7076	75.0119	74.1187	77.81
Stenotrophomonas lactitubi	71.7819	70.5479	72.4103	72.1173	72.3127	72.7555	72.3235	73.2157	70.8822	71.5366	71.4683	71.8297	72.0066	72.1119	71.6951	72.0001	72.1672	71.3673	72.6556	72.9812	72.686	72.3203	72.5525	72.266	71.9567	72.1813	72.2866	72.1466	72.342	72.3018	72.2769	72.4364	72.5981	72.6014	72.6513	72.5927	72.0326	72.1173	72.2139	72.2606	72.2758	72.3257	72.291	72.1097	72.3355	75.6621	74.9783	74.0753	77.7503
Stenotrophomonas cyclobalanopsidis	71.6799	70.448	72.2725	71.9892	72.215	72.7023	72.215	73.1278	70.8084	71.4661	71.3923	71.7591	71.9241	72.012	71.6159	71.872	72.0337	71.2284	72.5916	72.9226	72.5525	72.2237	72.4093	72.1705	71.8633	72.0663	72.1488	72.0511	72.2497	72.2128	72.1965	72.3593	72.4842	72.5145	72.5471	72.4657	71.9512	72.0326	72.1227	72.1661	72.1748	72.203	72.1824	72.0272	72.2106	75.5492	74.8806	74.0123	77.7763
Stenotrophomonas maltophilia	71.8123	70.5533	72.4017	72.113	72.3257	72.8	72.3756	73.2385	70.9234	71.6246	71.49	71.8568	72.0837	72.1629	71.745	72.0359	72.1651	71.3315	72.7327	73.0822	72.7012	72.3995	72.5938	72.2866	71.9621	72.1987	72.3116	72.1879	72.3474	72.3311	72.3279	72.5352	72.6242	72.6643	72.6784	72.6057	72.0923	72.1781	72.2486	72.3203	72.3007	72.3876	72.3365	72.1727	72.3724	75.6675	75.0336	74.1013	77.9239
Stenotrophomonas pavanii	71.9143	70.6336	72.4527	72.1824	72.4147	72.8575	72.4212	73.3188	71.0222	71.745	71.5996	71.9632	72.1292	72.2345	71.7841	72.0717	72.2378	71.4281	72.8564	73.1918	72.7946	72.4983	72.7067	72.3854	72.0457	72.2899	72.3941	72.2812	72.4657	72.4375	72.4049	72.6068	72.6741	72.7229	72.7544	72.686	72.1542	72.2421	72.3322	72.3702	72.3941	72.444	72.419	72.2693	72.4722	75.75	75.0771	74.2207	77.9847
Stenotrophomonas sepilia	71.9143	70.6423	72.4755	72.2063	72.431	72.9194	72.4483	73.3014	70.9972	71.7331	71.5974	71.9621	72.1379	72.253	71.7993	72.114	72.2508	71.4335	72.8553	73.2005	72.8239	72.5232	72.7186	72.4049	72.0424	72.2953	72.3886	72.2638	72.4668	72.4364	72.4451	72.609	72.7088	72.7197	72.775	72.7045	72.1976	72.2747	72.3463	72.4158	72.4223	72.4744	72.469	72.2877	72.4755	75.7673	75.1226	74.212	78.0422
Xanthomonas theicola	71.7201	70.2798	72.4125	71.9664	72.1716	72.7023	72.1737	73.1777	71.1546	71.694	71.6322	71.9458	71.7331	71.8622	71.4053	71.5963	71.719	71.1513	72.7446	73.1603	72.4234	72.2812	72.5189	72.0609	71.9046	72.0934	72.0956	72.0261	72.3387	72.2465	72.0771	72.1368	72.2497	72.2866	72.3507	72.2139	71.8764	71.9241	71.9523	71.9588	72.0316	72.0902	72.113	71.8156	72.1347	75.8618	74.9707	73.9277	77.9891
Xanthomonas hyacinthi	71.9512	70.511	72.7034	72.2703	72.5449	72.9682	72.4907	73.4284	71.4042	71.9675	71.9133	72.1955	71.9545	72.075	71.668	71.8471	71.9632	71.4433	72.9693	73.3817	72.673	72.5612	72.7837	72.3659	72.1944	72.3691	72.3886	72.317	72.6513	72.5883	72.342	72.4407	72.5015	72.571	72.6839	72.5221	72.1347	72.1976	72.2486	72.2823	72.3235	72.3604	72.3952	72.101	72.4342	76.1374	75.1975	74.2034	78.2192
Xanthomonas translucens	71.9241	70.5066	72.6806	72.2986	72.4787	72.9509	72.4646	73.3741	71.3641	71.9361	71.8438	72.1575	72.0131	72.1303	71.7136	71.8916	72.0142	71.4259	72.9878	73.4176	72.6676	72.5656	72.7805	72.3778	72.1813	72.3116	72.3572	72.2812	72.622	72.5395	72.3604	72.4776	72.5395	72.6046	72.6524	72.5493	72.1651	72.1998	72.2649	72.2834	72.3289	72.3854	72.4212	72.1835	72.482	76.17	75.2203	74.2327	78.2691
Xanthomonas albilineans	71.6539	70.2462	72.3387	71.9241	72.075	72.609	72.1683	73.0594	71.0862	71.6332	71.554	71.8568	71.6571	71.7874	71.3152	71.5128	71.6083	71.1513	72.66	73.0431	72.368	72.2703	72.4928	72.0771	71.8015	72.0598	72.0468	71.9708	72.3365	72.2334	72.012	72.1824	72.2356	72.2866	72.3409	72.2443	71.9035	71.9512	72.0685	72.0283	72.0923	72.0576	72.1542	71.897	72.0999	75.6328	74.7873	73.881	77.8273
Xanthomonas sacchari	72.0804	70.6901	72.8347	72.4255	72.6046	73.1017	72.5265	73.5489	71.427	72.0316	71.9491	72.304	72.1737	72.2812	71.7776	72.0348	72.1249	71.5573	73.1506	73.5662	72.8955	72.7653	72.9487	72.5037	72.2606	72.4668	72.5004	72.4255	72.7566	72.6839	72.4961	72.6079	72.7045	72.7381	72.8358	72.7142	72.3105	72.3637	72.4505	72.4082	72.4896	72.5514	72.5862	72.3214	72.584	76.2275	75.3571	74.39	78.4395
Xanthomonas sontii	71.9719	70.5566	72.6839	72.2866	72.469	72.9661	72.4147	73.423	71.2935	71.9143	71.8319	72.1694	72.0359	72.1466	71.6701	71.91	72.0196	71.44	73.0116	73.4208	72.724	72.6068	72.8032	72.3897	72.0934	72.3452	72.3626	72.2953	72.6187	72.5569	72.3409	72.4592	72.5894	72.5981	72.7218	72.5981	72.2106	72.2269	72.3431	72.2996	72.3919	72.4451	72.4863	72.2193	72.495	76.0756	75.2453	74.2554	78.2864
Stenotrophomonas panacihumi	72.3007	70.6423	72.7946	72.3832	72.7023	73.1582	72.6296	73.5359	71.3348	72.0728	71.8329	72.1629	72.2128	72.2866	71.8557	72.1032	72.1759	71.4845	73.0485	73.372	72.8781	72.66	72.8814	72.4548	72.0793	72.2844	72.3561	72.279	72.4961	72.4679	72.3778	72.6697	72.6632	72.7132	72.8304	72.6806	72.3463	72.3572	72.5287	72.5352	72.5797	72.584	72.5656	72.3127	72.6014	76.1461	75.2692	74.3944	78.3961
Xylella fastidiosa	69.9086	68.7364	70.4817	70.2624	70.5457	70.9506	70.5501	71.3326	69.6177	69.9162	69.9401	70.1886	69.99	70.0931	69.6666	69.8934	70.0193	69.5776	70.7508	71.1926	70.676	70.4122	70.5533	70.2668	70.0204	70.2103	70.27	70.1886	70.4166	70.3753	70.2592	70.3471	70.4654	70.5327	70.5392	70.4914	70.1409	70.1832	70.2917	70.3091	70.384	70.3807	70.3829	70.18	70.3862	73.4284	72.7609	72.0685	75.3593
Xylella multiplex	69.9097	68.7039	70.4231	70.232	70.4947	70.943	70.5132	71.2762	69.5494	69.8598	69.8804	70.1474	69.9357	70.0486	69.6297	69.8413	69.9846	69.5363	70.7042	71.1296	70.6163	70.3319	70.5132	70.1897	69.9726	70.1506	70.2038	70.1376	70.3612	70.321	70.2093	70.2928	70.4035	70.4784	70.4784	70.4383	70.0888	70.1289	70.2462	70.2429	70.3091	70.2993	70.3319	70.1268	70.3286	73.3991	72.6882	72.0294	75.3408
Xanthomonas maliensis	71.999	70.5718	72.6318	72.2996	72.4776	73.0214	72.4635	73.347	71.2914	71.8926	71.8026	72.1108	72.1054	72.1803	71.7483	72.0033	72.088	71.4075	72.9715	73.3307	72.7674	72.5764	72.8011	72.4006	72.1477	72.2584	72.3441	72.2486	72.5232	72.4581	72.4548	72.4776	72.6079	72.6415	72.7077	72.6394	72.2573	72.2779	72.3561	72.4114	72.4375	72.4983	72.4798	72.2432	72.4787	76.0506	75.2789	74.2902	78.1671
Xanthomonas campestris	71.6473	70.3069	72.279	72.0261	72.1368	72.6578	72.1803	73.004	70.8594	71.3847	71.4281	71.7103	71.7157	71.7884	71.4335	71.6311	71.7884	71.0005	72.5851	72.8532	72.3593	72.1065	72.3496	72.0012	71.7049	71.7982	71.9936	71.8145	72.0706	71.986	72.0424	72.1857	72.2486	72.2823	72.3409	72.2443	71.8026	71.8503	71.9556	72.0424	72.0739	72.0793	72.062	71.8026	72.025	75.8477	74.8632	73.9667	77.7286
Xanthomonas dyei	71.452	70.1517	72.126	71.9458	72.0196	72.4776	71.9947	72.7837	70.74	71.1904	71.2186	71.5269	71.4965	71.579	71.236	71.4324	71.5583	70.8247	72.3289	72.6524	72.1444	71.9426	72.2128	71.8514	71.5779	71.6419	71.808	71.6712	71.9209	71.846	71.8329	72.0175	72.0294	72.0544	72.152	72.0077	71.6528	71.6734	71.7982	71.8351	71.8579	71.9013	71.8416	71.618	71.8232	75.7066	74.7373	73.7844	77.6038
Xanthomonas vesicatoria	71.4997	70.1061	72.0869	71.9632	72.0761	72.4798	71.9838	72.7935	70.778	71.2436	71.1948	71.4997	71.4802	71.5898	71.2067	71.4292	71.5334	70.8659	72.3138	72.647	72.1911	71.9187	72.215	71.859	71.6159	71.6528	71.808	71.6473	71.8948	71.8644	71.9154	71.9708	72.0261	72.0544	72.1282	71.973	71.6397	71.6539	71.7917	71.872	71.8492	71.9154	71.8264	71.6365	71.8503	75.6653	74.6983	73.7931	77.5549
Xanthomonas cucurbitae	71.6376	70.3297	72.3517	72.0999	72.2161	72.7164	72.241	73.0909	70.9538	71.4661	71.3825	71.7342	71.7483	71.8471	71.4748	71.6756	71.8091	71.1068	72.6209	72.9389	72.38	72.1683	72.4614	72.114	71.8156	71.8774	72.0446	71.9306	72.1781	72.0923	72.101	72.2139	72.2975	72.3311	72.3984	72.2454	71.8774	71.9111	72.0544	72.0706	72.1162	72.113	72.088	71.8492	72.1271	75.8867	74.9501	74.0243	77.8132
Xanthomonas melonis	71.9404	70.5403	72.5645	72.241	72.4397	72.9433	72.3941	73.3166	71.1524	71.7331	71.707	72.025	71.9534	72.0457	71.6256	71.8438	71.9447	71.3315	72.8401	73.1809	72.5894	72.4093	72.6654	72.3127	71.999	72.0826	72.2161	72.1054	72.368	72.2627	72.2584	72.3941	72.4657	72.5004	72.5677	72.444	72.0663	72.1249	72.2345	72.2573	72.292	72.3365	72.3029	72.0565	72.2693	76.0767	75.1726	74.2283	78.0488
Xanthomonas floridensis	71.7939	70.4545	72.4093	72.1868	72.3138	72.8445	72.2953	73.1375	71.0613	71.5638	71.5247	71.8405	71.8633	71.9436	71.5725	71.8026	71.8774	71.2154	72.7392	73.0583	72.5449	72.279	72.5558	72.2269	71.9317	71.9795	72.1444	72.037	72.3105	72.2041	72.1889	72.3659	72.4071	72.4657	72.5124	72.3604	71.9947	72.0305	72.1444	72.2063	72.2595	72.253	72.228	71.999	72.2139	75.9779	75.0857	74.1621	77.9305
Xanthomonas cassavae	71.7494	70.4448	72.3702	72.1325	72.2671	72.7935	72.241	73.1191	70.9831	71.5084	71.4487	71.7624	71.7939	71.8774	71.5345	71.7602	71.8145	71.1796	72.711	73.029	72.4939	72.2248	72.5102	72.1759	71.8774	71.9382	72.1054	71.9784	72.2226	72.1358	72.1314	72.2769	72.3821	72.4397	72.4907	72.3224	71.9578	71.9914	72.1325	72.1618	72.1813	72.2074	72.1759	71.9382	72.1748	75.9019	75.0282	74.0796	77.8469
Xanthomonas codiaei	71.8481	70.4665	72.4646	72.2096	72.3496	72.8792	72.3289	73.2059	71.0721	71.618	71.5616	71.8612	71.8666	71.9534	71.5931	71.8036	71.8981	71.262	72.7761	73.1158	72.571	72.3333	72.6003	72.2649	71.9675	72.0294	72.1911	72.0978	72.3626	72.2443	72.2204	72.3821	72.4603	72.5026	72.5514	72.3789	72.0402	72.0706	72.203	72.2367	72.3127	72.2671	72.2475	72.0272	72.2638	75.9725	75.1378	74.1675	77.95
Xanthomonas fragariae	71.1937	69.8739	71.8253	71.63	71.7906	72.1998	71.8047	72.5265	70.4763	70.9321	71.0092	71.2469	71.2295	71.3	70.9788	71.173	71.2881	70.6032	72.088	72.3724	71.8774	71.6278	71.8937	71.6007	71.3434	71.3717	71.5432	71.3858	71.6723	71.6322	71.6332	71.7092	71.7776	71.8199	71.8416	71.7309	71.351	71.3912	71.4911	71.567	71.6018	71.6137	71.5953	71.3576	71.5757	75.2789	74.3738	73.5326	77.2054
Xanthomonas arboricola	71.5052	70.1452	72.1922	71.9133	72.0706	72.5297	71.9947	72.8152	70.7758	71.2067	71.2208	71.5356	71.5562	71.6235	71.3011	71.4911	71.6018	70.9256	72.3854	72.7218	72.2172	71.9947	72.2226	71.9013	71.6636	71.6842	71.8471	71.6897	71.9708	71.935	71.9306	72.0782	72.1195	72.1314	72.202	72.0728	71.6994	71.7396	71.8546	71.8655	71.9143	71.9361	71.8948	71.681	71.8905	75.687	74.7319	73.8452	77.5734
Xanthomonas euroxanthea	71.7005	70.2907	72.33	72.1086	72.2465	72.749	72.1716	73.0095	70.8941	71.4162	71.4433	71.745	71.7353	71.8243	71.4466	71.6701	71.7798	71.0982	72.5775	72.9183	72.3995	72.1607	72.4158	72.0858	71.7743	71.8221	72.0229	71.8579	72.1585	72.075	72.0891	72.2226	72.304	72.3105	72.3724	72.2475	71.8503	71.885	72.0066	72.0728	72.1021	72.1195	72.1086	71.8698	72.0934	75.8856	74.9175	73.995	77.7666
Xanthomonas populi	71.3673	70.028	71.999	71.8188	71.9035	72.3528	71.8297	72.6611	70.6304	71.0938	71.1296	71.4118	71.3966	71.4672	71.134	71.3359	71.4249	70.7519	72.2519	72.5471	72.0478	71.8384	72.0793	71.7722	71.4802	71.5193	71.732	71.5627	71.8156	71.7494	71.7667	71.9078	71.961	71.9773	72.0077	71.9328	71.5247	71.5356	71.6691	71.7602	71.796	71.7993	71.7732	71.5312	71.7494	75.5383	74.6234	73.7171	77.3606
Xanthomonas hydrangea	71.5258	70.2179	72.2117	72.0218	72.1423	72.6057	72.0533	72.9085	70.8344	71.3163	71.2946	71.6256	71.6213	71.7201	71.3456	71.5551	71.6994	70.9679	72.4972	72.7956	72.2649	72.063	72.3018	71.9664	71.7472	71.7602	71.9534	71.7635	72.0587	71.9936	72.012	72.0902	72.1922	72.2172	72.2758	72.203	71.745	71.7895	71.8948	72.0109	72.0337	72.0381	71.9773	71.7776	72.0012	75.7663	74.8057	73.9374	77.6808
Xanthomonas cynarae	71.5464	70.2451	72.241	72.0392	72.1564	72.5883	72.0554	72.8738	70.8691	71.3109	71.2946	71.6256	71.6137	71.7125	71.3424	71.5616	71.6973	70.9896	72.508	72.787	72.2508	72.0641	72.3127	71.9816	71.7374	71.7591	71.9621	71.7841	72.0641	71.9892	71.9686	72.1173	72.2258	72.241	72.2693	72.1813	71.7559	71.7982	71.9111	72.0066	72.0326	72.0218	71.9654	71.7689	71.999	75.8064	74.8122	73.9581	77.6689
Xanthomonas hortorum	71.4053	70.1311	72.1292	71.9523	72.0359	72.4527	71.9361	72.749	70.7302	71.1904	71.1752	71.49	71.4748	71.5822	71.2154	71.4411	71.5605	70.8594	72.3691	72.6611	72.1238	71.9415	72.1835	71.8481	71.5942	71.6246	71.8253	71.6593	71.9219	71.8481	71.8395	71.9751	72.0956	72.1206	72.1488	72.0478	71.6191	71.6528	71.7819	71.8742	71.9067	71.8883	71.8264	71.6278	71.8579	75.649	74.7189	73.8224	77.5452
Xanthomonas nasturtii	71.6723	70.3384	72.3127	72.1206	72.228	72.686	72.2161	73.0225	70.956	71.4173	71.4053	71.7483	71.6886	71.783	71.4205	71.6506	71.7374	71.0591	72.5949	72.8749	72.381	72.1455	72.3843	72.0923	71.7863	71.8622	72.0446	71.8829	72.152	72.063	72.0967	72.2161	72.2638	72.3051	72.3365	72.2248	71.8579	71.9317	72.0175	72.101	72.0902	72.1444	72.1065	71.8764	72.1021	75.8422	74.9479	73.9885	77.7514
Xanthomonas bromi	71.4357	70.0844	72.1173	71.9002	71.9892	72.495	72.0033	72.8163	70.8073	71.1861	71.2284	71.5356	71.5312	71.6007	71.262	71.4628	71.567	70.893	72.4028	72.7327	72.202	71.9762	72.2617	71.9176	71.6397	71.6517	71.8308	71.6908	71.9545	71.872	71.8753	72.0457	72.1108	72.1195	72.1694	72.0337	71.6842	71.7374	71.8612	71.9252	71.9198	71.9502	71.8937	71.6929	71.8926	75.5991	74.7178	73.7768	77.5669
Xanthomonas prunicola	71.6137	70.2614	72.2465	72.0261	72.1271	72.6318	72.126	72.9281	70.8225	71.3185	71.3315	71.6159	71.656	71.7201	71.3869	71.6202	71.7233	71.0211	72.5254	72.8152	72.3474	72.0891	72.3659	72.0153	71.7711	71.8145	71.9654	71.8264	72.0934	71.9892	72.012	72.1466	72.2128	72.2519	72.317	72.1596	71.7928	71.8395	71.9556	72.0218	72.0435	72.0554	72.0348	71.7765	72.0392	75.7749	74.8307	73.9005	77.6917
Xanthomonas oryzae	70.9158	69.6601	71.5583	71.3706	71.4585	71.9274	71.4509	72.2595	70.1778	70.6705	70.6662	70.943	70.9853	71.0558	70.7063	70.9592	71.0233	70.3786	71.8557	72.1423	71.6571	71.3977	71.6864	71.3434	71.084	71.1383	71.2859	71.16	71.4183	71.3196	71.3424	71.4531	71.5551	71.5725	71.6115	71.5225	71.122	71.1546	71.2588	71.3369	71.3608	71.3619	71.3044	71.0982	71.3239	75.1237	74.212	73.271	77.0253
Xanthomonas vasicola	71.5562	70.1854	72.2096	71.9979	72.0685	72.5992	72.1097	72.9042	70.7704	71.2544	71.287	71.5714	71.6072	71.6615	71.3467	71.5659	71.6636	70.9951	72.4527	72.7468	72.2834	72.0554	72.3094	71.9491	71.7212	71.757	71.923	71.757	72.0131	71.9187	71.9816	72.1108	72.1781	72.1868	72.2356	72.1336	71.7494	71.8047	71.8937	71.9849	72.012	72.012	71.9784	71.7363	71.9578	75.738	74.8133	73.8582	77.7069
Xanthomonas axonopodis	71.2544	69.901	71.8926	71.6593	71.7667	72.2812	71.7559	72.5938	70.5338	71.0124	71.0656	71.3478	71.3207	71.4173	71.084	71.2838	71.3836	70.6977	72.2291	72.4874	71.973	71.7993	71.9925	71.6745	71.3934	71.4422	71.618	71.4379	71.7233	71.6235	71.6788	71.796	71.8861	71.9143	71.9686	71.8514	71.478	71.5377	71.6647	71.6886	71.7092	71.7081	71.7114	71.4824	71.6908	75.4135	74.4801	73.5554	77.3053
Xanthomonas citri	71.592	70.2255	72.2671	72.0099	72.1216	72.6155	72.113	72.9509	70.8344	71.3576	71.3348	71.6495	71.694	71.7722	71.4281	71.6647	71.7667	71.0699	72.5862	72.8781	72.3507	72.1358	72.3897	72.0402	71.7526	71.8123	71.9827	71.8145	72.0956	72.0175	72.0294	72.1922	72.2606	72.2769	72.317	72.1955	71.8232	71.8829	72.0109	72.0609	72.0706	72.0869	72.062	71.8232	72.0663	75.7815	74.8719	73.9364	77.7416
Xanthomonas fuscans	71.5356	70.1724	72.1987	71.9719	72.0945	72.5721	72.1347	72.8977	70.8051	71.2924	71.2881	71.6191	71.6115	71.6962	71.3478	71.5779	71.6701	71.0016	72.5265	72.8032	72.2953	72.0989	72.3365	71.973	71.7092	71.7657	71.923	71.7787	72.0392	71.9654	71.9849	72.1412	72.1857	72.2041	72.2465	72.1347	71.7798	71.821	71.9578	71.9849	72.0164	72.012	72.0077	71.7624	71.9968	75.7359	74.8459	73.9016	77.6938
Xanthomonas alfalfae	71.6539	70.2896	72.3116	72.0392	72.2128	72.7414	72.1607	73.0203	70.9267	71.4162	71.3869	71.707	71.7309	71.8134	71.4476	71.7081	71.7928	71.1264	72.6524	72.9443	72.3854	72.1922	72.4538	72.1162	71.8557	71.9046	72.0468	71.8916	72.1629	72.0978	72.1336	72.2443	72.3029	72.3203	72.3669	72.2443	71.8796	71.9317	72.0685	72.0989	72.1206	72.1401	72.1184	71.9013	72.1108	75.8639	74.9544	74.0047	77.8143
Xanthomonas euvesicatoria	71.6354	70.27	72.2953	72.0109	72.1944	72.736	72.151	73.0181	70.8995	71.3966	71.3717	71.6875	71.7157	71.7928	71.4249	71.6864	71.7613	71.1068	72.6524	72.953	72.3702	72.1813	72.4462	72.1119	71.8644	71.9067	72.0392	71.8818	72.1423	72.0913	72.1282	72.2443	72.3007	72.3235	72.3702	72.2291	71.8829	71.9209	72.0587	72.0967	72.1043	72.1347	72.1173	71.8905	72.0978	75.8553	74.9338	73.9743	77.7991
Xanthomonas perforans	71.77	70.4024	72.4169	72.1412	72.3018	72.8217	72.2769	73.131	71.0352	71.5258	71.5128	71.8329	71.8395	71.9263	71.5627	71.8156	71.9154	71.2208	72.7729	73.0648	72.4918	72.3116	72.5699	72.2389	71.9523	72.0012	72.1607	72.0153	72.2834	72.1879	72.2128	72.3572	72.4201	72.4364	72.4809	72.3583	72.0044	72.0381	72.1488	72.215	72.2421	72.2519	72.2367	72.0066	72.2248	75.9866	75.0662	74.1328	77.9565
[truncated: 168 more columns]

## Sheet: Phenotypic comparisons
Taxon	References	DOIs	Gram stain	Cell morphology	Motility (any)	Flagella	Major polar lipids	Major fatty acids	Major quinones	Oxygen relationship	Catalase reaction	Oxidase reaction	Temperature range	NaCl tolerance	Traditionally calculated G+C content	Sequence-derived G+C content	Taxonomic Consequence
Pseudofulvimonas gallinarii	Kämpfer et al. 2010	10.1099/ijs.0.014548-0	negative	rods	non-motile	absent	DPG,PME,PC	iso-C15 : 0, iso-C17 : 1 ω9c and iso-C17 : 0	Q-8	aerobic	？	positive	？	？	68.6	67.55	placed in new family Pseudofulvimonadaceae
Ahniella affigens	Hwang et al. 2018	10.1099/ijsem.0.002859	negative	flexible rods	non-motile	absent	PE,DPG,PG,PME	iso-C15 : 0, iso-C16 : 0 and summed feature 9 (iso-C17 : 1ω9с and/or C16 : 0 10-methyl)	Q-8	aerobic	negative	positive	15-35 °C	0.005	57.7	60.45	placed in new family Ahniellaceae
Rhodanobacter lindaniclasticus	Nalin et al. 1999;Woo et al. 2012	10.1099/00207713-49-1-19,10.1099/ijs.0.033365-0	negative	rods	non-motile	absent	?	iso-C17 : 1 ω9c, iso-C15 : 0 and iso-C11 : 0 3-OH	Q-8	aerobic	?	?	4–37 °C	?	63	67.6	type strain of Rhodanobacter (type genus of Rhodanobacteraceae)
Lysobacter enzymogenes	Lin et al. 2016	10.1099/ijsem.0.000769	negative	flexible rods	non-motile	absent	DPG,PG,PE,PME	iso-C15 : 0, C17:0 cyclo; iso-C17 : 1 ω9c and and summed feature 4(iso-C15 : 0 2-OH and/or C16 : 1 ω9c)	Q-8	aerobic	positive	positive	5–40 °C	0.03	69	69	type strain of Lysobacter (type genus of Lysobacteraceae)
